# Supplementary material for: 4-Bromo-N-(diisopropoxyphosphor­yl)benzamide
Source: Acta Crystallogr Sect E Struct Rep Online. 2009 Oct 31;65(Pt 11):o2926. doi: 10.1107/S1600536809044523 (PMC2971034; doi:10.1107/S1600536809044523)
Supplement: Supplementary file 1 [file e-65-o2926-sup1.cif]

##############################################################################
###                                                                        ###
###        Electronic paper (Acta Crystallographica Section E)             ###
###                                                                        ###
##############################################################################
#                                                                            #
# This CIF contains the data in a paper accepted for publication in Acta     #
# Crystallographica Section E. It conforms to the requirements of Notes      #
# for Authors for Section E, and has been peer reviewed under the auspices   #
# of the IUCr Commission on Journals.                                        #
#                                                                            #
# Full details of the Crystallographic Information File format               #
# are given in the paper "The Crystallographic Information File (CIF):       #
# a New Standard Archive File for Crystallography" by S. R. Hall, F. H.      #
# Allen and I. D. Brown [Acta Cryst. (1991), A47, 655-685].                  #
#                                                                            #
# The current version of the core CIF dictionary is obtainable from          #
# ftp://ftp.iucr.org/pub/cif_core.dic. The current version number is 2.4.    #
#                                                                            #
# Software is freely available for graphical display of the structure(s) in  #
# this CIF.  For information consult the CIF home page http://www.iucr.org/  #
# cif/home.html                                                              #
#                                                                            #
# This file may be used for bona fide research purposes within the           #
# scientific community so long as proper attribution is given to the journal # 
# article from which it was obtained.                                        #
#                                                                            #
##############################################################################
                                             
data_I
_audit_creation_method     SHELXL-97
_chemical_name_systematic
;
4-Bromo-N-(diisopropoxyphosphoryl)benzamide
;
_chemical_name_common     ?
_chemical_formula_moiety     'C13 H19 Br N O4 P'
_chemical_formula_sum     'C13 H19 Br N O4 P'
_chemical_formula_iupac     'C13 H19 Br N O4 P'
_chemical_formula_weight     364.17
_chemical_melting_point     ?
_symmetry_cell_setting     monoclinic
_symmetry_space_group_name_H-M     'P 21/n'
_symmetry_space_group_name_Hall     '-P 2yn'
loop_
    _symmetry_equiv_pos_as_xyz
    'x, y, z'
    '-x+1/2, y+1/2, -z+1/2'
    '-x, -y, -z'
    'x-1/2, -y-1/2, z-1/2'
_cell_length_a     8.6110(10)
_cell_length_b     19.786(3)
_cell_length_c     9.8490(10)
_cell_angle_alpha     90.00
_cell_angle_beta     95.357(2)
_cell_angle_gamma     90.00
_cell_volume     1670.7(4)
_cell_formula_units_Z     4
_cell_measurement_reflns_used     2372
_cell_measurement_theta_min     2.318
_cell_measurement_theta_max     26.308
_cell_measurement_temperature     100(2)
_exptl_crystal_description     needle
_exptl_crystal_colour     colourless
_exptl_crystal_size_max     0.32
_exptl_crystal_size_mid     0.07
_exptl_crystal_size_min     0.05
_exptl_crystal_density_diffrn     1.448
_exptl_crystal_density_meas     ?
_exptl_crystal_density_method     'not measured'
_exptl_crystal_F_000     744
_exptl_absorpt_coefficient_mu     2.567
_exptl_absorpt_correction_type     multi-scan
_exptl_absorpt_process_details     '(SADABS; Bruker, 2002)'
_exptl_absorpt_correction_T_min     0.4939
_exptl_absorpt_correction_T_max     0.8932
_exptl_special_details
;
;
_diffrn_ambient_temperature     100(2)
_diffrn_radiation_type     MoK\a
_diffrn_radiation_wavelength     0.71073
_diffrn_radiation_source     'fine-focus sealed tube'
_diffrn_radiation_monochromator     graphite
_diffrn_measurement_device_type     'Bruker APEX CCD area-detector'
_diffrn_measurement_method     \w
_diffrn_detector_area_resol_mean     ?
_diffrn_reflns_number     9035
_diffrn_reflns_av_R_equivalents     0.0384
_diffrn_reflns_av_sigmaI/netI     0.0488
_diffrn_reflns_theta_min     2.06
_diffrn_reflns_theta_max     26.46
_diffrn_reflns_theta_full     26.46
_diffrn_measured_fraction_theta_max     0.988
_diffrn_measured_fraction_theta_full     0.988
_diffrn_reflns_limit_h_min     -10
_diffrn_reflns_limit_h_max     9
_diffrn_reflns_limit_k_min     -24
_diffrn_reflns_limit_k_max     24
_diffrn_reflns_limit_l_min     -8
_diffrn_reflns_limit_l_max     12
_diffrn_standards_number     .
_diffrn_standards_interval_count     .
_diffrn_standards_interval_time     .
_diffrn_standards_decay_%     .
_refine_special_details
;
 Refinement of F^2^ against ALL reflections.  The weighted R-factor wR and
 goodness of fit S are based on F^2^, conventional R-factors R are based
 on F, with F set to zero for negative F^2^. The threshold expression of
 F^2^ > 2sigma(F^2^) is used only for calculating R-factors(gt) etc. and is
 not relevant to the choice of reflections for refinement.  R-factors based
 on F^2^ are statistically about twice as large as those based on F, and R-
 factors based on ALL data will be even larger.
;
_reflns_number_total     3405
_reflns_number_gt     2604
_reflns_threshold_expression     I>2\s(I)
_refine_ls_structure_factor_coef     Fsqd
_refine_ls_matrix_type     full
_refine_ls_R_factor_all     0.0622
_refine_ls_R_factor_gt     0.0444
_refine_ls_wR_factor_gt     0.1108
_refine_ls_wR_factor_ref     0.1199
_refine_ls_goodness_of_fit_ref     1.054
_refine_ls_restrained_S_all     1.054
_refine_ls_number_reflns     3405
_refine_ls_number_parameters     185
_refine_ls_number_restraints     0
_refine_ls_hydrogen_treatment     constr
_refine_ls_weighting_scheme     calc
_refine_ls_weighting_details
                 'calc w=1/[\s^2^(Fo^2^)+(0.0687P)^2^] where P=(Fo^2^+2Fc^2^)/3'
_atom_sites_solution_hydrogens     difmap
_atom_sites_solution_primary     direct
_atom_sites_solution_secondary     difmap
_refine_ls_shift/su_max     0.001
_refine_ls_shift/su_max_lt     0.000
_refine_ls_shift/su_mean     0.000
_refine_diff_density_max     1.290
_refine_diff_density_min     -0.649
_refine_ls_extinction_method     none
_refine_ls_extinction_coef     ?
loop_
    _atom_type_symbol
    _atom_type_description
    _atom_type_scat_dispersion_real
    _atom_type_scat_dispersion_imag
    _atom_type_scat_source
    'C' 'C' 0.0033 0.0016
                         'International Tables Vol C Tables 4.2.6.8 and 6.1.1.4'
    'H' 'H' 0.0000 0.0000
                         'International Tables Vol C Tables 4.2.6.8 and 6.1.1.4'
    'P' 'P' 0.1023 0.0942
                         'International Tables Vol C Tables 4.2.6.8 and 6.1.1.4'
    'O' 'O' 0.0106 0.0060
                         'International Tables Vol C Tables 4.2.6.8 and 6.1.1.4'
    'Br' 'Br' -0.2901 2.4595
                         'International Tables Vol C Tables 4.2.6.8 and 6.1.1.4'
    'N' 'N' 0.0061 0.0033
                         'International Tables Vol C Tables 4.2.6.8 and 6.1.1.4'
_computing_data_collection     'SMART (Bruker, 2002)'
_computing_cell_refinement     'SAINT (Bruker, 2003)'
_computing_data_reduction     'SAINT (Bruker, 2003)'
_computing_structure_solution     'SHELXS97 (Sheldrick, 2008)'
_computing_structure_refinement     'SHELXL97 (Sheldrick, 2008)'
_computing_molecular_graphics
                                'X-SEED (Barbour, 2001; Atwood & Barbour, 2003)'
_computing_publication_material
                                'X-SEED (Barbour, 2001; Atwood & Barbour, 2003)'
loop_
    _atom_site_type_symbol
    _atom_site_label
    _atom_site_fract_x
    _atom_site_fract_y
    _atom_site_fract_z
    _atom_site_U_iso_or_equiv
    _atom_site_adp_type
    _atom_site_calc_flag
    _atom_site_refinement_flags
    _atom_site_occupancy
    _atom_site_disorder_assembly
    _atom_site_disorder_group
    Br Br1 -0.02989(4) 0.39671(2) -0.17708(4) 0.03600(16) Uani d . 1 . .
    P P1 0.63994(9) 0.40142(4) 0.52752(8) 0.01485(19) Uani d . 1 . .
    O O1 0.6535(2) 0.46798(10) 0.5943(2) 0.0195(5) Uani d . 1 . .
    O O2 0.7917(2) 0.37315(10) 0.4748(2) 0.0174(5) Uani d . 1 . .
    O O3 0.5980(2) 0.34095(10) 0.6189(2) 0.0190(5) Uani d . 1 . .
    O O4 0.5279(3) 0.29938(10) 0.3200(2) 0.0260(5) Uani d . 1 . .
    N N1 0.5031(3) 0.40726(12) 0.3964(2) 0.0161(5) Uani d . 1 . .
    H H1 0.4524 0.4457 0.3836 0.019 Uiso calc R 1 . .
    C C1 0.3453(3) 0.36868(15) 0.1896(3) 0.0160(6) Uani d . 1 . .
    C C2 0.2722(4) 0.31254(15) 0.1264(3) 0.0201(7) Uani d . 1 . .
    H H2 0.2994 0.2684 0.1583 0.024 Uiso calc R 1 . .
    C C3 0.1603(3) 0.32078(16) 0.0175(3) 0.0217(7) Uani d . 1 . .
    H H3 0.1095 0.2827 -0.0254 0.026 Uiso calc R 1 . .
    C C4 0.1240(4) 0.38516(17) -0.0273(3) 0.0233(7) Uani d . 1 . .
    C C5 0.1961(4) 0.44202(16) 0.0329(3) 0.0228(7) Uani d . 1 . .
    H H5 0.1702 0.4860 -0.0007 0.027 Uiso calc R 1 . .
    C C6 0.3062(3) 0.43314(15) 0.1425(3) 0.0177(6) Uani d . 1 . .
    H H6 0.3556 0.4714 0.1860 0.021 Uiso calc R 1 . .
    C C10 0.4653(3) 0.35442(15) 0.3062(3) 0.0166(6) Uani d . 1 . .
    C C11 0.8492(5) 0.4199(2) 0.2571(4) 0.0480(11) Uani d . 1 . .
    H H11C 0.8381 0.3738 0.2210 0.072 Uiso calc R 1 . .
    H H11B 0.9284 0.4440 0.2107 0.072 Uiso calc R 1 . .
    H H11A 0.7491 0.4435 0.2414 0.072 Uiso calc R 1 . .
    C C12 0.8981(4) 0.41721(17) 0.4076(4) 0.0287(8) Uani d . 1 . .
    H H12 0.8952 0.4638 0.4469 0.034 Uiso calc R 1 . .
    C C13 1.0587(4) 0.3875(2) 0.4397(4) 0.0439(11) Uani d . 1 . .
    H H13A 1.0828 0.3848 0.5388 0.066 Uiso calc R 1 . .
    H H13B 1.1359 0.4162 0.4007 0.066 Uiso calc R 1 . .
    H H13C 1.0618 0.3420 0.4005 0.066 Uiso calc R 1 . .
    C C14 0.3657(4) 0.28522(19) 0.6749(4) 0.0366(9) Uani d . 1 . .
    H H14A 0.3324 0.2823 0.5772 0.055 Uiso calc R 1 . .
    H H14B 0.2737 0.2884 0.7262 0.055 Uiso calc R 1 . .
    H H14C 0.4256 0.2447 0.7036 0.055 Uiso calc R 1 . .
    C C15 0.4659(4) 0.34681(17) 0.7022(3) 0.0246(7) Uani d . 1 . .
    H H15 0.4038 0.3879 0.6732 0.030 Uiso calc R 1 . .
    C C16 0.5304(5) 0.3551(2) 0.8481(3) 0.0445(11) Uani d . 1 . .
    H H16A 0.5854 0.3137 0.8792 0.067 Uiso calc R 1 . .
    H H16C 0.4449 0.3637 0.9048 0.067 Uiso calc R 1 . .
    H H16B 0.6033 0.3932 0.8556 0.067 Uiso calc R 1 . .
loop_
    _atom_site_aniso_label
    _atom_site_aniso_U_11
    _atom_site_aniso_U_22
    _atom_site_aniso_U_33
    _atom_site_aniso_U_12
    _atom_site_aniso_U_13
    _atom_site_aniso_U_23
    Br1 0.0283(2) 0.0495(3) 0.0267(2) 0.00590(16) -0.01544(16) -0.00825(16)
    P1 0.0128(4) 0.0175(4) 0.0137(4) 0.0027(3) -0.0017(3) -0.0004(3)
    O1 0.0173(11) 0.0195(11) 0.0204(11) 0.0039(9) -0.0046(9) -0.0037(9)
    O2 0.0118(10) 0.0202(11) 0.0200(11) 0.0009(8) 0.0004(8) 0.0004(9)
    O3 0.0174(11) 0.0204(11) 0.0197(11) 0.0047(9) 0.0043(9) 0.0039(9)
    O4 0.0309(13) 0.0168(12) 0.0285(13) 0.0061(10) -0.0071(10) 0.0023(9)
    N1 0.0173(13) 0.0148(13) 0.0153(13) 0.0027(10) -0.0040(10) -0.0011(9)
    C1 0.0156(15) 0.0201(16) 0.0125(14) -0.0008(12) 0.0025(12) -0.0010(12)
    C2 0.0213(16) 0.0184(16) 0.0209(16) -0.0074(12) 0.0024(13) 0.0005(12)
    C3 0.0171(16) 0.0243(17) 0.0238(17) -0.0073(13) 0.0028(13) -0.0050(13)
    C4 0.0150(16) 0.040(2) 0.0140(16) 0.0005(13) -0.0025(12) -0.0076(13)
    C5 0.0240(17) 0.0236(17) 0.0196(16) 0.0043(13) -0.0035(13) -0.0005(13)
    C6 0.0188(16) 0.0163(15) 0.0172(15) -0.0003(12) -0.0023(12) -0.0023(12)
    C10 0.0192(15) 0.0174(16) 0.0133(15) -0.0025(12) 0.0026(12) -0.0016(11)
    C11 0.039(2) 0.062(3) 0.045(3) 0.012(2) 0.0156(19) 0.027(2)
    C12 0.0242(18) 0.0203(17) 0.044(2) -0.0065(14) 0.0148(16) -0.0082(15)
    C13 0.0169(19) 0.077(3) 0.039(2) -0.0014(18) 0.0074(17) -0.010(2)
    C14 0.0266(19) 0.040(2) 0.045(2) -0.0015(16) 0.0130(16) 0.0000(17)
    C15 0.0194(17) 0.0299(18) 0.0257(17) 0.0053(14) 0.0082(13) 0.0019(14)
    C16 0.036(2) 0.077(3) 0.0219(19) -0.011(2) 0.0110(16) -0.0021(19)
_geom_special_details
;
 All esds (except the esd in the dihedral angle between two l.s. planes)
 are estimated using the full covariance matrix.  The cell esds are taken
 into account individually in the estimation of esds in distances, angles
 and torsion angles; correlations between esds in cell parameters are only
 used when they are defined by crystal symmetry.  An approximate (isotropic)
 treatment of cell esds is used for estimating esds involving l.s. planes.
;
loop_
    _geom_bond_atom_site_label_1
    _geom_bond_atom_site_label_2
    _geom_bond_site_symmetry_2
    _geom_bond_distance
    _geom_bond_publ_flag
    Br1 C4 . 1.902(3) ?
    P1 O1 . 1.472(2) ?
    P1 O2 . 1.555(2) ?
    P1 O3 . 1.560(2) ?
    P1 N1 . 1.669(2) ?
    O2 C12 . 1.466(4) ?
    O3 C15 . 1.468(4) ?
    O4 C10 . 1.217(4) ?
    N1 C10 . 1.390(4) ?
    N1 H1 . 0.8800 ?
    C1 C6 . 1.388(4) ?
    C1 C2 . 1.394(4) ?
    C1 C10 . 1.498(4) ?
    C2 C3 . 1.383(4) ?
    C2 H2 . 0.9500 ?
    C3 C4 . 1.374(4) ?
    C3 H3 . 0.9500 ?
    C4 C5 . 1.391(4) ?
    C5 C6 . 1.380(4) ?
    C5 H5 . 0.9500 ?
    C6 H6 . 0.9500 ?
    C11 C12 . 1.504(5) ?
    C11 H11C . 0.9800 ?
    C11 H11B . 0.9800 ?
    C11 H11A . 0.9800 ?
    C12 C13 . 1.509(5) ?
    C12 H12 . 1.0000 ?
    C13 H13A . 0.9800 ?
    C13 H13B . 0.9800 ?
    C13 H13C . 0.9800 ?
    C14 C15 . 1.503(5) ?
    C14 H14A . 0.9800 ?
    C14 H14B . 0.9800 ?
    C14 H14C . 0.9800 ?
    C15 C16 . 1.500(4) ?
    C15 H15 . 1.0000 ?
    C16 H16A . 0.9800 ?
    C16 H16C . 0.9800 ?
    C16 H16B . 0.9800 ?
loop_
    _geom_angle_atom_site_label_1
    _geom_angle_atom_site_label_2
    _geom_angle_atom_site_label_3
    _geom_angle_site_symmetry_1
    _geom_angle_site_symmetry_3
    _geom_angle
    _geom_angle_publ_flag
    O1 P1 O2 . . 115.92(12) ?
    O1 P1 O3 . . 116.21(12) ?
    O2 P1 O3 . . 99.42(11) ?
    O1 P1 N1 . . 107.74(12) ?
    O2 P1 N1 . . 108.74(12) ?
    O3 P1 N1 . . 108.36(12) ?
    C12 O2 P1 . . 121.12(19) ?
    C15 O3 P1 . . 119.68(18) ?
    C10 N1 P1 . . 123.3(2) ?
    C10 N1 H1 . . 118.4 ?
    P1 N1 H1 . . 118.4 ?
    C6 C1 C2 . . 119.8(3) ?
    C6 C1 C10 . . 123.9(3) ?
    C2 C1 C10 . . 116.3(3) ?
    C3 C2 C1 . . 120.3(3) ?
    C3 C2 H2 . . 119.8 ?
    C1 C2 H2 . . 119.8 ?
    C4 C3 C2 . . 118.6(3) ?
    C4 C3 H3 . . 120.7 ?
    C2 C3 H3 . . 120.7 ?
    C3 C4 C5 . . 122.3(3) ?
    C3 C4 Br1 . . 118.8(2) ?
    C5 C4 Br1 . . 119.0(3) ?
    C6 C5 C4 . . 118.5(3) ?
    C6 C5 H5 . . 120.7 ?
    C4 C5 H5 . . 120.7 ?
    C5 C6 C1 . . 120.4(3) ?
    C5 C6 H6 . . 119.8 ?
    C1 C6 H6 . . 119.8 ?
    O4 C10 N1 . . 121.8(3) ?
    O4 C10 C1 . . 121.4(3) ?
    N1 C10 C1 . . 116.8(3) ?
    C12 C11 H11C . . 109.5 ?
    C12 C11 H11B . . 109.5 ?
    H11C C11 H11B . . 109.5 ?
    C12 C11 H11A . . 109.5 ?
    H11C C11 H11A . . 109.5 ?
    H11B C11 H11A . . 109.5 ?
    O2 C12 C11 . . 109.7(3) ?
    O2 C12 C13 . . 105.8(3) ?
    C11 C12 C13 . . 112.8(3) ?
    O2 C12 H12 . . 109.5 ?
    C11 C12 H12 . . 109.5 ?
    C13 C12 H12 . . 109.5 ?
    C12 C13 H13A . . 109.5 ?
    C12 C13 H13B . . 109.5 ?
    H13A C13 H13B . . 109.5 ?
    C12 C13 H13C . . 109.5 ?
    H13A C13 H13C . . 109.5 ?
    H13B C13 H13C . . 109.5 ?
    C15 C14 H14A . . 109.5 ?
    C15 C14 H14B . . 109.5 ?
    H14A C14 H14B . . 109.5 ?
    C15 C14 H14C . . 109.5 ?
    H14A C14 H14C . . 109.5 ?
    H14B C14 H14C . . 109.5 ?
    O3 C15 C16 . . 107.9(3) ?
    O3 C15 C14 . . 107.3(3) ?
    C16 C15 C14 . . 114.5(3) ?
    O3 C15 H15 . . 109.0 ?
    C16 C15 H15 . . 109.0 ?
    C14 C15 H15 . . 109.0 ?
    C15 C16 H16A . . 109.5 ?
    C15 C16 H16C . . 109.5 ?
    H16A C16 H16C . . 109.5 ?
    C15 C16 H16B . . 109.5 ?
    H16A C16 H16B . . 109.5 ?
    H16C C16 H16B . . 109.5 ?
loop_
    _geom_torsion_atom_site_label_1
    _geom_torsion_atom_site_label_2
    _geom_torsion_atom_site_label_3
    _geom_torsion_atom_site_label_4
    _geom_torsion_site_symmetry_1
    _geom_torsion_site_symmetry_2
    _geom_torsion_site_symmetry_3
    _geom_torsion_site_symmetry_4
    _geom_torsion
    _geom_torsion_publ_flag
    O1 P1 O2 C12 . . . . -40.8(2) ?
    O3 P1 O2 C12 . . . . -166.1(2) ?
    N1 P1 O2 C12 . . . . 80.7(2) ?
    O1 P1 O3 C15 . . . . 49.5(2) ?
    O2 P1 O3 C15 . . . . 174.7(2) ?
    N1 P1 O3 C15 . . . . -71.9(2) ?
    O1 P1 N1 C10 . . . . 176.7(2) ?
    O2 P1 N1 C10 . . . . 50.3(3) ?
    O3 P1 N1 C10 . . . . -56.8(3) ?
    C6 C1 C2 C3 . . . . -0.4(4) ?
    C10 C1 C2 C3 . . . . -179.7(3) ?
    C1 C2 C3 C4 . . . . 0.5(5) ?
    C2 C3 C4 C5 . . . . 0.1(5) ?
    C2 C3 C4 Br1 . . . . -180.0(2) ?
    C3 C4 C5 C6 . . . . -0.9(5) ?
    Br1 C4 C5 C6 . . . . 179.2(2) ?
    C4 C5 C6 C1 . . . . 1.0(5) ?
    C2 C1 C6 C5 . . . . -0.4(4) ?
    C10 C1 C6 C5 . . . . 178.9(3) ?
    P1 N1 C10 O4 . . . . 2.0(4) ?
    P1 N1 C10 C1 . . . . -177.1(2) ?
    C6 C1 C10 O4 . . . . -158.7(3) ?
    C2 C1 C10 O4 . . . . 20.6(4) ?
    C6 C1 C10 N1 . . . . 20.4(4) ?
    C2 C1 C10 N1 . . . . -160.3(3) ?
    P1 O2 C12 C11 . . . . -88.3(3) ?
    P1 O2 C12 C13 . . . . 149.8(2) ?
    P1 O3 C15 C16 . . . . -106.3(3) ?
    P1 O3 C15 C14 . . . . 129.8(2) ?
loop_
    _geom_hbond_atom_site_label_D
    _geom_hbond_atom_site_label_H
    _geom_hbond_atom_site_label_A
    _geom_hbond_site_symmetry_A
    _geom_hbond_distance_DH
    _geom_hbond_distance_HA
    _geom_hbond_distance_DA
    _geom_hbond_angle_DHA
    _geom_hbond_publ_flag
    N1 H1 O1 3_666 0.88 1.96 2.819(3) 165.5 yes
    C3 H3 O4 4_565 0.95 2.29 3.213(4) 163.3 yes
    C6 H6 O1 3_666 0.95 2.48 3.241(3) 136.8 yes
    C16 H16C Cg 1_556 0.98 2.63 3.608(4) 172.8 yes
data_global
_journal_data_validation_number     ?
_journal_date_recd_electronic     2009-10-11
_journal_date_accepted     2009-10-26
_journal_name_full     'Acta Crystallographica, Section E'
_journal_year     2009
_journal_volume     65
_journal_issue     11
_journal_page_first     o2926
_journal_page_last     o2926
_journal_paper_category     QO
_journal_coeditor_code     LX2117
_publ_contact_author_name     'Luckay, Robert C.'
_publ_contact_author_address
;
Department of Chemistry and Polymer Science,
 University of Stellenbosch,
 Private Bag X1, Matieland, 7602,
 South Africa
;
_publ_contact_author_email     rcluckay@sun.ac.za
_publ_contact_author_fax     27(21)808x3849
_publ_contact_author_phone     27(21)808x3333
_publ_section_title
;
4-Bromo-<i>N</i>-(diisopropoxyphosphoryl)benzamide
;
loop_
    _publ_author_name
    _publ_author_address
    'Strasser, Christoph E.'
;
 Department of Chemistry and Polymer Science,
 University of Stellenbosch,
 Private Bag X1, Matieland, 7602,
 South Africa
;
    'Sheng, Xia'
;
 Department of Chemistry and Polymer Science,
 University of Stellenbosch,
 Private Bag X1, Matieland, 7602,
 South Africa
;
    'Safin, Damir A.'
;
 A. M. Butlerov Chemistry Institute,
 Kazan State University,
 Kremlevskaya Street 18,
 420008 Kazan,
 Russian Federation
;
    'Raubenheimer, Helgard G.'
;
 Department of Chemistry and Polymer Science,
 University of Stellenbosch,
 Private Bag X1, Matieland, 7602,
 South Africa
;
    'Luckay, Robert C.'
;
Department of Chemistry and Polymer Science,
 University of Stellenbosch,
 Private Bag X1, Matieland, 7602,
 South Africa
;
