# Supplementary material for: 4-Bromo-N-(diisopropoxyphosphor­yl)benzamide
Source: Acta Crystallogr Sect E Struct Rep Online. 2009 Oct 31;65(Pt 11):o2926. doi: 10.1107/S1600536809044523 (PMC2971034; doi:10.1107/S1600536809044523)
Supplement: Supplementary file 2 [file e-65-o2926-Isup2.hkl]

# 
# h,k,l, Fc-squared, Fo-squared, sigma(Fo-squared) and status flag 
# 
data_I
_shelx_title ' XM IN P2(1)/N' 
_shelx_refln_list_code          4 
_shelx_F_calc_maximum      295.24 
_exptl_crystal_F_000       744.00 
_reflns_d_resolution_high  0.7976 
 
loop_ 
 _symmetry_equiv_pos_as_xyz 
 'x, y, z' 
 '-x+1/2, y+1/2, -z+1/2' 
 '-x, -y, -z' 
 'x-1/2, -y-1/2, z-1/2' 
 
_cell_length_a     8.6110 
_cell_length_b    19.7860 
_cell_length_c     9.8490 
_cell_angle_alpha  90.000 
_cell_angle_beta   95.357 
_cell_angle_gamma  90.000 
 
_shelx_F_squared_multiplier     1.000 
 
loop_ 
 _refln_index_h 
 _refln_index_k 
 _refln_index_l 
 _refln_F_squared_calc 
 _refln_F_squared_meas 
 _refln_F_squared_sigma 
 _refln_observed_status 
   2   0   0    17501.07    20926.71    863.82 o 
   4   0   0      257.82      218.52     13.39 o 
   6   0   0     5754.87     5390.47    224.38 o 
   8   0   0      520.96      420.98     53.09 o 
  10   0   0      575.88      589.01     71.96 o 
   1   1   0      821.06      963.29     23.86 o 
   2   1   0        3.89        7.19      3.70 o 
   3   1   0     3521.18     3892.70     88.53 o 
   4   1   0       36.89       25.81      5.14 o 
   5   1   0      710.35      668.07     30.05 o 
   6   1   0     3814.25     3919.77     89.97 o 
   7   1   0      861.64      808.27     30.20 o 
   8   1   0      207.29      210.80     30.93 o 
   9   1   0        1.63       -3.76     25.78 o 
  10   1   0      356.75      344.91     43.55 o 
   0   2   0     2149.05     1974.21     49.35 o 
   1   2   0     1077.88     1114.22     23.96 o 
   2   2   0       52.35       72.57      4.69 o 
   3   2   0     5658.52     6322.57    124.74 o 
   4   2   0      151.96      182.18      9.77 o 
   5   2   0     1247.04     1292.10     40.40 o 
   6   2   0      684.71      684.71     36.27 o 
   7   2   0     1035.98     1083.85     42.54 o 
   8   2   0        0.94       -7.67     21.64 o 
   9   2   0     1856.73     1855.71     82.31 o 
  10   2   0        0.99       33.59     33.58 o 
   1   3   0     2310.97     2592.39     52.37 o 
   2   3   0        8.19       14.73      3.73 o 
   3   3   0      370.12      456.18     14.08 o 
   4   3   0     3932.50     4177.70    101.95 o 
   5   3   0      304.80      310.37     17.27 o 
   6   3   0     8071.50     8719.29    216.17 o 
   7   3   0        8.24        2.05      8.74 o 
   8   3   0      743.32      800.86     59.48 o 
   9   3   0      121.02      154.29     32.26 o 
  10   3   0      220.69      186.35     38.57 o 
   0   4   0    87168.73    82728.71   1613.90 o 
   1   4   0     5411.45     5576.04     99.73 o 
   2   4   0    16306.41    17569.96    339.47 o 
   3   4   0     1440.33     1601.51     36.01 o 
   4   4   0     1473.41     1450.42     41.81 o 
   5   4   0      216.37      213.43     15.29 o 
   6   4   0      943.06      962.24     36.22 o 
   7   4   0      382.45      401.10     26.15 o 
   8   4   0      175.17      152.76     28.86 o 
   9   4   0     2492.15     2235.68    132.43 o 
  10   4   0      198.71      211.36     40.57 o 
   1   5   0    20208.16    21895.99    383.41 o 
   2   5   0      207.43      219.78     10.78 o 
   3   5   0     6091.35     6244.80    124.93 o 
   4   5   0      565.65      695.63     25.85 o 
   5   5   0     1603.61     1542.34     46.57 o 
   6   5   0      987.51     1053.82     58.58 o 
   7   5   0      529.57      573.21     37.08 o 
   8   5   0      333.46      396.66     37.75 o 
   9   5   0       14.34        8.51     26.26 o 
  10   5   0       59.26       47.87     33.21 o 
   0   6   0    11626.92    10905.60    217.43 o 
   1   6   0     3685.54     3467.09     73.74 o 
   2   6   0     2151.85     2361.95     50.81 o 
   3   6   0      263.24      416.87     16.09 o 
   4   6   0      159.63      167.19     14.10 o 
   5   6   0      555.14      522.05     24.96 o 
   6   6   0     1485.87     1482.89     84.10 o 
   7   6   0      497.60      564.65     56.27 o 
   8   6   0      343.06      405.71     38.40 o 
   9   6   0      127.26      116.37     35.38 o 
  10   6   0        6.51       -7.99     32.12 o 
   1   7   0     1170.64     1196.85     25.15 o 
   2   7   0     2022.25     2156.05     47.94 o 
   3   7   0      651.36      695.37     24.86 o 
   4   7   0     1203.18     1184.57     38.50 o 
   5   7   0      200.42      258.13     18.92 o 
   6   7   0     4437.12     4409.14    254.32 o 
   7   7   0        5.33        7.87     13.70 o 
   8   7   0     1067.89     1196.37     87.15 o 
   9   7   0       53.87       37.50     33.45 o 
  10   7   0       57.10       48.15     32.24 o 
   0   8   0     1184.34      932.35     38.00 o 
   1   8   0      381.17      313.90     11.80 o 
   2   8   0     2524.69     2506.68     55.54 o 
   3   8   0     2002.78     2057.35     57.09 o 
   4   8   0      123.28      124.86     14.69 o 
   5   8   0     1379.30     1466.34     47.64 o 
   6   8   0       45.23       59.82     16.17 o 
   8   8   0       12.12       12.70     13.93 o 
   9   8   0     2619.26     2494.29    144.36 o 
  10   8   0      162.24      162.97     48.98 o 
   1   9   0     6024.22     5611.71     99.03 o 
   2   9   0       10.63       -2.50      7.82 o 
   3   9   0     6145.19     6277.75    152.71 o 
   4   9   0      205.01      242.73     18.55 o 
   5   9   0      688.98      709.35     31.76 o 
   6   9   0       42.10       21.04     20.20 o 
   7   9   0      821.70      793.23     69.05 o 
   8   9   0       69.29       30.52     38.94 o 
   9   9   0        1.07       20.93     36.20 o 
   0  10   0    11103.19    10211.20    291.40 o 
   1  10   0      253.57      290.36     12.74 o 
   2  10   0     4780.18     4791.36     91.21 o 
   3  10   0     1484.42     1692.73     62.27 o 
   4  10   0      634.85      666.35     30.12 o 
   5  10   0      285.95      328.91     23.33 o 
   6  10   0     1205.42     1255.46     47.01 o 
   7  10   0      666.98      821.79     71.53 o 
   9  10   0       14.83       -6.35     33.88 o 
   1  11   0     2479.37     2287.82     47.71 o 
   2  11   0       60.11       59.66      9.96 o 
   3  11   0     1417.03     1421.14     41.34 o 
   4  11   0      442.05      439.29     30.06 o 
   5  11   0      117.06      130.96     19.01 o 
   6  11   0     1200.54     1335.49     49.37 o 
   7  11   0      143.37      201.86     31.35 o 
   8  11   0       15.85        7.72     32.85 o 
   9  11   0      276.85      356.39     58.93 o 
   0  12   0       13.19        7.84     15.06 o 
   1  12   0     1499.12     1441.92     32.63 o 
   2  12   0      415.85      436.72     18.49 o 
   3  12   0     1977.14     1935.09     51.83 o 
   4  12   0       50.22       80.47     16.47 o 
   5  12   0      276.56      362.71     30.93 o 
   6  12   0        0.52       17.81     24.53 o 
   7  12   0     2820.33     2980.71    158.42 o 
   8  12   0      128.95      145.99     44.86 o 
   9  12   0     1595.54     1814.02    121.88 o 
   1  13   0     1856.18     1778.94     43.43 o 
   2  13   0     1532.99     1595.57     39.61 o 
   3  13   0     1319.10     1379.44     42.22 o 
   4  13   0     2545.72     2325.10     61.74 o 
   5  13   0      271.25      322.70     24.17 o 
   6  13   0     2344.11     2467.85     79.76 o 
   7  13   0      120.67      124.45     28.06 o 
   8  13   0       17.19       24.48     27.29 o 
   9  13   0       11.26      -12.69     37.23 o 
   0  14   0     3173.89     2791.14    144.91 o 
   1  14   0     1412.05     1268.87     51.11 o 
   2  14   0      921.71      956.71     43.68 o 
   3  14   0      654.55      647.60     28.79 o 
   4  14   0       33.79       53.20     15.85 o 
   5  14   0      509.95      593.23     30.60 o 
   6  14   0      262.23      308.30     31.85 o 
   7  14   0       12.47       10.44     23.95 o 
   8  14   0      161.98      151.22     36.33 o 
   1  15   0      832.69      896.22     33.34 o 
   2  15   0       61.38       28.69     12.48 o 
   3  15   0     4339.39     4416.11    103.00 o 
   4  15   0       15.05       40.47     16.46 o 
   5  15   0      950.31     1001.41     40.03 o 
   6  15   0      183.71      232.70     31.66 o 
   7  15   0       68.84      117.68     28.82 o 
   8  15   0       13.79       19.40     27.80 o 
   0  16   0     2430.39     2330.00     86.21 o 
   1  16   0       51.49       62.70     20.95 o 
   2  16   0     2938.56     2793.78    101.14 o 
   3  16   0      305.38      345.64     23.49 o 
   4  16   0      108.20      125.26     20.18 o 
   5  16   0      165.77      194.30     23.43 o 
   6  16   0      383.14      438.30     37.72 o 
   7  16   0      356.35      456.76     52.89 o 
   8  16   0      691.30      764.80     51.23 o 
   1  17   0     1902.78     1926.87     69.56 o 
   2  17   0      755.90      805.68     48.87 o 
   3  17   0       23.53       10.01     21.65 o 
   4  17   0     1576.45     1554.07     65.03 o 
   5  17   0      154.34      190.33     24.26 o 
   6  17   0     1308.30     1411.25     61.56 o 
   7  17   0      268.56      265.78     36.36 o 
   0  18   0       73.28      113.76     28.00 o 
   1  18   0     1180.87     1134.36     43.32 o 
   2  18   0      137.53      167.25     30.61 o 
   3  18   0      584.44      584.83     76.38 o 
   4  18   0        2.43       20.07     23.57 o 
   5  18   0      136.24      136.32     29.96 o 
   6  18   0       33.20       -8.32     39.60 o 
   7  18   0      152.63      163.59     34.11 o 
   1  19   0       56.22       89.89     19.17 o 
   2  19   0      138.76      149.80     31.84 o 
   3  19   0      771.04      974.94     57.96 o 
   4  19   0      216.67      155.29     34.64 o 
   5  19   0      528.39      604.24     49.28 o 
   6  19   0       76.97       50.93     45.74 o 
   0  20   0     1690.41     1691.60    134.28 o 
   1  20   0       76.42       58.93     19.56 o 
   2  20   0     2047.45     1958.98     84.03 o 
   3  20   0        3.27        9.80     33.32 o 
   4  20   0      362.40      323.85     43.15 o 
   5  20   0      301.90      404.48     48.08 o 
   6  20   0      175.30      167.94     65.96 o 
   1  21   0       77.21       92.48     22.53 o 
   2  21   0      111.73       56.13     51.50 o 
   3  21   0       91.92       99.31     32.67 o 
   4  21   0      157.63      175.84     37.81 o 
   5  21   0        8.48       79.68     55.92 o 
   0  22   0        3.54      -24.95     26.35 o 
   1  22   0        0.53       -6.61     21.33 o 
   2  22   0       65.29       17.91     36.19 o 
   3  22   0      409.93      428.45     72.14 o 
   4  22   0        1.58       -3.67     32.02 o 
   1  23   0        4.12       -7.41     26.78 o 
   2  23   0       54.79       36.21     33.47 o 
   3  23   0      119.39      158.62     38.66 o 
   4  23   0      366.18      338.46     67.85 o 
   0  24   0      555.99      677.26     53.96 o 
   1  24   0        2.60       11.44     19.72 o 
   2  24   0       87.57       64.31     35.33 o 
  -9   0   1      504.73      466.18     59.44 o 
  -7   0   1    14044.43    14096.07    599.73 o 
  -3   0   1     1088.12     1145.69     36.83 o 
  -1   0   1    38483.31    42567.25   1161.99 o 
   1   0   1     6748.58     7743.73    219.62 o 
   3   0   1     2433.85     2570.31     62.85 o 
   5   0   1     2037.80     1997.60     55.87 o 
   7   0   1      227.13      228.24     39.80 o 
   9   0   1     1375.45     1363.19     98.90 o 
 -10   1   1      635.90      447.21     46.33 o 
  -9   1   1       39.58       41.42     50.13 o 
  -8   1   1      151.17      119.43     20.50 o 
  -7   1   1      263.52      280.92     26.75 o 
  -6   1   1     3090.70     3243.17    107.93 o 
  -5   1   1       26.22       24.65     13.76 o 
  -4   1   1    13193.57    14610.82    336.54 o 
  -3   1   1     3291.79     3587.36     86.48 o 
  -2   1   1     2000.26     2225.00     70.32 o 
  -1   1   1    18852.70    21036.42    765.78 o 
   0   1   1     2134.62     2333.06     52.64 o 
   1   1   1     2920.98     3283.73     58.71 o 
   2   1   1     1868.07     2121.62     43.89 o 
   3   1   1     8490.88     9919.29    174.81 o 
   4   1   1      312.22      395.95     11.64 o 
   5   1   1    10800.61    12402.86    225.67 o 
   6   1   1     2775.33     2674.61     88.93 o 
   7   1   1      875.85      834.27     47.22 o 
   8   1   1     2021.16     2104.59     85.94 o 
   9   1   1        6.30       19.97     28.84 o 
  10   1   1      198.72      216.71     39.36 o 
 -10   2   1      372.12      348.67     97.70 o 
  -9   2   1      207.71      174.44     44.09 o 
  -8   2   1      679.30      668.59     41.91 o 
  -7   2   1     1295.53     1270.29     46.66 o 
  -6   2   1       96.91      105.00     22.52 o 
  -4   2   1       21.37       29.68      8.37 o 
  -3   2   1      191.14      205.92     13.84 o 
  -2   2   1     5088.01     5548.01    128.63 o 
  -1   2   1      893.36     1024.84     74.88 o 
   0   2   1     2894.05     2840.80     82.42 o 
   1   2   1      124.19      125.93      5.18 o 
   2   2   1    22847.23    26224.05    454.55 o 
   3   2   1      869.23      998.12     22.00 o 
   4   2   1     5453.70     6031.21    109.43 o 
   5   2   1      151.28      194.32     10.82 o 
   6   2   1      168.91      188.28     17.29 o 
   7   2   1      212.19      291.74     32.85 o 
   8   2   1     2021.31     1923.49     81.27 o 
   9   2   1      228.63      240.98     36.49 o 
  10   2   1       20.58        4.73     31.20 o 
 -10   3   1       28.57       13.75     29.94 o 
  -9   3   1       14.85       -7.66     33.88 o 
  -8   3   1      888.51      823.21     52.49 o 
  -7   3   1      249.22      289.90     22.17 o 
  -6   3   1     1255.71     1295.97     44.20 o 
  -5   3   1     1266.99     1347.81     52.03 o 
  -4   3   1      389.72      368.81     20.83 o 
  -3   3   1     4214.68     4564.37    132.25 o 
  -2   3   1       70.38       58.67      8.05 o 
  -1   3   1    29010.31    29843.63    773.68 o 
   0   3   1       81.11       89.15      5.88 o 
   1   3   1      452.61      478.55     17.50 o 
   2   3   1      135.70      164.28      6.72 o 
   3   3   1     8298.63     8970.09    159.04 o 
   4   3   1      568.19      656.47     17.81 o 
   5   3   1    16274.45    18434.95    369.12 o 
   6   3   1       65.65       77.64     14.12 o 
   7   3   1     1870.67     1996.92     79.74 o 
   8   3   1      458.26      502.51     48.50 o 
   9   3   1        4.98        2.61     48.42 o 
  10   3   1      446.57      359.10     46.74 o 
 -10   4   1      367.11      365.24     42.95 o 
  -9   4   1     1460.76     1335.32     95.81 o 
  -8   4   1     1249.34     1192.48     98.85 o 
  -7   4   1     5950.92     5654.10    201.06 o 
  -6   4   1      410.85      432.53     23.86 o 
  -5   4   1     1645.95     1638.44     61.63 o 
  -4   4   1     3635.53     4133.42    123.12 o 
  -3   4   1     9047.25    10034.04    281.61 o 
  -2   4   1       39.85       56.99      9.03 o 
  -1   4   1     6645.05     5994.62    169.88 o 
   0   4   1       87.34      119.62      6.55 o 
   1   4   1      271.66      246.75      9.00 o 
   2   4   1     7076.20     7726.64    151.80 o 
   3   4   1     1142.01     1127.68     24.71 o 
   4   4   1     1434.29     1569.29     33.51 o 
   5   4   1     3514.79     3703.97     81.89 o 
   6   4   1      200.54      186.03     34.01 o 
   7   4   1       59.77       28.10     30.11 o 
   8   4   1     2058.27     2030.41    105.12 o 
   9   4   1      908.37      917.05     57.98 o 
  10   4   1       30.49        4.55     33.31 o 
 -10   5   1      490.91      373.03     58.41 o 
  -9   5   1      147.95      128.76     30.29 o 
  -8   5   1      169.79      147.98     26.35 o 
  -7   5   1       48.64       29.54     25.57 o 
  -6   5   1     3159.45     3260.79    161.17 o 
  -5   5   1       73.38       65.25     16.14 o 
  -4   5   1     7308.58     7536.35    179.58 o 
  -3   5   1     1152.93     1374.00     50.30 o 
  -2   5   1     1827.86     1710.47     34.88 o 
  -1   5   1        4.57       16.00      4.35 o 
   0   5   1      648.84      559.08     16.22 o 
   1   5   1       15.05        8.95      4.70 o 
   2   5   1     3244.94     3209.77     60.32 o 
   3   5   1      175.43      230.38     10.48 o 
   4   5   1      403.18      427.22     14.41 o 
   5   5   1       14.02       11.47      5.09 o 
   6   5   1     2672.63     2704.18     87.64 o 
   7   5   1     1051.04     1172.57     57.02 o 
   8   5   1     1239.45     1321.73     73.68 o 
   9   5   1       16.16      -11.01     39.16 o 
  10   5   1      230.77      291.88     42.97 o 
 -10   6   1        7.22        5.08     28.10 o 
  -9   6   1      620.83      575.07     46.54 o 
  -8   6   1      446.19      442.19     36.53 o 
  -7   6   1     4582.08     4696.13    126.79 o 
  -6   6   1      127.72      140.99     21.69 o 
  -5   6   1     4087.41     4293.53    109.57 o 
  -4   6   1      927.39     1021.04     35.04 o 
  -3   6   1      835.71      864.99     26.64 o 
  -2   6   1     2358.89     2424.58     47.75 o 
  -1   6   1      308.46      256.16     10.98 o 
   0   6   1     6136.26     5610.24    113.58 o 
   1   6   1     2607.34     2748.37     52.67 o 
   2   6   1     9449.84     9039.81    179.83 o 
   3   6   1      125.57      184.64     12.70 o 
   4   6   1     7038.26     7229.04    172.28 o 
   5   6   1      239.46      270.83     15.50 o 
   6   6   1       16.44       19.35     13.62 o 
   7   6   1      231.17      319.93     32.59 o 
   8   6   1      486.88      525.66     43.24 o 
   9   6   1      214.24      248.24     37.41 o 
  10   6   1        6.54        3.35     40.40 o 
 -10   7   1      464.92      333.25     43.32 o 
  -9   7   1       11.80       37.48     34.57 o 
  -8   7   1       27.73       65.44     23.59 o 
  -7   7   1      183.86      179.46     25.62 o 
  -6   7   1        7.10        3.04     10.81 o 
  -5   7   1      154.60      139.94     16.57 o 
  -4   7   1     1670.18     1901.15     68.85 o 
  -3   7   1     2073.83     2082.21     50.73 o 
  -2   7   1       77.30       75.18      7.50 o 
  -1   7   1     6044.97     5487.08     99.61 o 
   0   7   1       51.33       62.02      8.13 o 
   1   7   1     9641.09    10368.69    185.21 o 
   2   7   1     2430.70     2848.64     55.46 o 
   3   7   1     5559.42     5324.13    108.50 o 
   4   7   1       12.63       14.14      4.71 o 
   5   7   1     5668.05     6024.78    147.94 o 
   6   7   1      303.36      363.23     28.00 o 
   7   7   1     2569.38     2758.10    101.49 o 
   8   7   1     1293.57     1412.60     68.07 o 
   9   7   1       46.15       68.67     29.97 o 
  10   7   1        8.31       30.62     40.57 o 
 -10   8   1      892.06      761.24     76.77 o 
  -9   8   1     1010.96      959.55     82.43 o 
  -8   8   1      890.68      919.44     52.86 o 
  -7   8   1     1429.82     1409.16     89.25 o 
  -6   8   1       96.16      135.87     22.19 o 
  -5   8   1       15.07        2.80     14.51 o 
  -4   8   1      342.05      356.97     19.28 o 
  -3   8   1     3327.32     3500.67     78.94 o 
  -2   8   1      319.53      277.90     12.94 o 
  -1   8   1       99.61       93.08      8.27 o 
   0   8   1      867.65      667.51     42.58 o 
   1   8   1        3.94        3.14      5.99 o 
   2   8   1     2748.59     2272.02     47.44 o 
   3   8   1      946.50      913.84     25.79 o 
   4   8   1     1919.26     1929.95     55.29 o 
   5   8   1     1301.62     1312.66     97.47 o 
   6   8   1     1760.85     1710.21     54.93 o 
   7   8   1      213.77      161.89     29.89 o 
   9   8   1      358.96      358.28     57.47 o 
  10   8   1       62.43       50.61     43.40 o 
 -10   9   1      455.00      398.93     62.27 o 
  -9   9   1      286.27      338.55     55.07 o 
  -8   9   1      582.86      646.84     73.42 o 
  -7   9   1       14.76       51.35     17.39 o 
  -6   9   1      599.44      664.42     33.67 o 
  -5   9   1      906.45      952.67     34.72 o 
  -4   9   1     3558.52     3301.15     77.51 o 
  -3   9   1     3882.86     4199.08     93.46 o 
  -2   9   1     8759.57     8498.95    153.81 o 
  -1   9   1     3147.87     3110.08     67.44 o 
   0   9   1      415.12      465.46     22.12 o 
   1   9   1     2204.53     2161.81     55.78 o 
   2   9   1      120.25      164.82     10.47 o 
   3   9   1     1893.51     1881.42     44.71 o 
   4   9   1      893.85      900.76     33.63 o 
   5   9   1     1727.62     1741.81     53.88 o 
   6   9   1     2685.12     2790.22     81.40 o 
   7   9   1       20.57       43.49     22.56 o 
   8   9   1      574.16      624.69     66.56 o 
   9   9   1        1.72       18.44     36.80 o 
  -9  10   1      421.99      434.27     62.01 o 
  -8  10   1      222.47      215.62     29.16 o 
  -7  10   1     4194.52     4273.65    102.45 o 
  -6  10   1      107.47       84.98     17.93 o 
  -5  10   1     2791.52     2944.77     73.05 o 
  -4  10   1       67.05       72.21     14.37 o 
  -3  10   1      459.94      425.58     20.61 o 
  -2  10   1       26.31       47.50      8.90 o 
  -1  10   1     2366.77     2228.52     51.64 o 
   0  10   1     1495.71     1332.64     32.70 o 
   1  10   1     3595.37     3812.76    139.23 o 
   2  10   1       30.51       20.79      8.02 o 
   3  10   1        1.97       -2.03      7.86 o 
   4  10   1      135.90      123.86     15.81 o 
   5  10   1      428.36      478.25     26.40 o 
   6  10   1       12.90       37.01     20.71 o 
   7  10   1      170.47      280.55     60.51 o 
   8  10   1      428.45      422.69     58.41 o 
   9  10   1      559.28      664.57     74.54 o 
  -9  11   1      162.32      141.01     46.83 o 
  -8  11   1      221.93      204.11     30.15 o 
  -7  11   1       20.41       45.49     22.24 o 
  -6  11   1      713.84      752.10     50.64 o 
  -5  11   1      178.18      178.23     19.62 o 
  -4  11   1     2826.18     2975.28     73.13 o 
  -3  11   1     1655.39     1839.69     49.51 o 
  -2  11   1      100.77       96.15     11.20 o 
  -1  11   1     6080.68     5838.20    109.68 o 
   0  11   1        4.89       15.21      9.35 o 
   1  11   1     3368.59     3162.76    181.77 o 
   2  11   1      389.00      489.89     18.40 o 
   3  11   1     4227.34     4143.71    106.18 o 
   4  11   1        9.96       -2.84      6.30 o 
   5  11   1     1893.89     2004.73     61.60 o 
   6  11   1     1199.76     1291.26     59.79 o 
   7  11   1      201.78      213.24     31.93 o 
   9  11   1      114.60      137.32     47.69 o 
  -9  12   1        0.52      -26.08     36.54 o 
  -8  12   1      841.33      934.81     49.39 o 
  -7  12   1        4.61        7.30     22.72 o 
  -6  12   1       63.61       84.18     28.59 o 
  -5  12   1      391.90      432.79     26.06 o 
  -4  12   1       58.37       54.07     14.69 o 
  -3  12   1        5.88        2.95      7.36 o 
  -2  12   1       45.02       27.82     12.07 o 
  -1  12   1      112.23       98.36     14.68 o 
   0  12   1     3057.91     2686.94     57.80 o 
   1  12   1      136.24      120.49     11.12 o 
   2  12   1     5107.58     4922.62     95.79 o 
   3  12   1       22.85       11.02      7.39 o 
   4  12   1      840.67      864.03     35.65 o 
   5  12   1        3.63       17.28     16.18 o 
   6  12   1     1508.03     1494.87     66.46 o 
   7  12   1       29.97        8.40     23.95 o 
   8  12   1      598.40      536.05    301.88 o 
   9  12   1        3.78      -27.13     38.38 o 
  -9  13   1      636.53      609.25     69.91 o 
  -8  13   1      353.93      408.44     37.39 o 
  -7  13   1      161.56      171.18     29.13 o 
  -6  13   1      182.93      212.65     23.63 o 
  -5  13   1      276.83      345.26     24.68 o 
  -4  13   1     1048.66     1123.82     42.13 o 
  -3  13   1     3903.26     3851.94     89.71 o 
  -2  13   1     1543.99     1545.82    118.37 o 
  -1  13   1     1811.94     1585.41     54.79 o 
   0  13   1      238.40      212.61     15.71 o 
   1  13   1      261.02      206.28     13.53 o 
   2  13   1        0.31        7.27      9.38 o 
   3  13   1      674.45      665.79     33.49 o 
   4  13   1      752.61      753.41     34.39 o 
   5  13   1     3896.56     3934.21    107.23 o 
   6  13   1      833.60      906.37     52.12 o 
   7  13   1      645.85      732.87     49.75 o 
   8  13   1       31.42       40.22     29.38 o 
  -8  14   1       16.16       20.59     26.65 o 
  -7  14   1     1790.62     1926.26     71.06 o 
  -6  14   1      212.01      260.65     25.71 o 
  -5  14   1      559.07      609.46     31.27 o 
  -4  14   1      728.97      736.77     31.69 o 
  -3  14   1       94.30       47.47     29.27 o 
  -2  14   1      228.29      279.48     32.35 o 
  -1  14   1     3734.08     3538.83     93.01 o 
   0  14   1     2001.09     1770.54     63.83 o 
   1  14   1      530.98      537.08     22.84 o 
   2  14   1     1869.95     1812.15     47.92 o 
   3  14   1     1792.19     1508.10     72.78 o 
   4  14   1       28.81       19.55     13.69 o 
   5  14   1      211.56      219.53     23.54 o 
   6  14   1        4.16      -15.12     22.75 o 
   7  14   1       61.80       34.98     27.62 o 
   8  14   1       17.69      -11.49     35.85 o 
  -8  15   1       66.09       63.36     31.22 o 
  -7  15   1        9.48        9.99     24.67 o 
  -6  15   1      440.97      477.12     30.64 o 
  -5  15   1      113.95      108.00     19.91 o 
  -4  15   1     2734.96     2948.69     86.15 o 
  -3  15   1      568.01      527.23     35.87 o 
  -2  15   1      864.93      785.59     87.19 o 
  -1  15   1     1065.08     1149.96     42.87 o 
   0  15   1      495.56      497.75     25.29 o 
   1  15   1       98.79      128.72     15.77 o 
   2  15   1      136.79      144.18     14.18 o 
   3  15   1      207.57      222.80     20.87 o 
   4  15   1      535.88      578.67     38.83 o 
   5  15   1        2.00       23.50     28.39 o 
   6  15   1     1656.44     1570.25    100.61 o 
   7  15   1        4.87       10.89     33.71 o 
   8  15   1      761.70      835.00     82.34 o 
  -8  16   1       32.90       84.34     29.60 o 
  -7  16   1      551.49      571.55     42.26 o 
  -6  16   1       77.92       71.39     21.70 o 
  -5  16   1      400.07      394.37     31.16 o 
  -4  16   1       10.46       35.04     31.09 o 
  -3  16   1       18.41       13.99     15.95 o 
  -2  16   1      343.76      401.87     36.01 o 
  -1  16   1     1420.35     1370.78     49.08 o 
   0  16   1     2922.48     2768.12     85.85 o 
   1  16   1     1609.65     1472.05     41.34 o 
   2  16   1     2413.59     2474.33     52.95 o 
   3  16   1     1128.13     1117.79     40.22 o 
   4  16   1      982.82     1041.66     40.24 o 
   5  16   1        1.03       15.13     24.13 o 
   6  16   1      253.90      301.53     34.51 o 
   7  16   1       81.82      139.53     30.96 o 
   8  16   1       62.20      110.61     33.27 o 
  -7  17   1      170.60      170.17     36.65 o 
  -6  17   1      127.76      148.34     35.88 o 
  -5  17   1      184.40      171.83     34.10 o 
  -4  17   1      165.67      135.87     31.28 o 
  -3  17   1     2063.26     2186.77    144.01 o 
  -2  17   1       58.76       33.35     24.97 o 
  -1  17   1      260.84      248.60     30.45 o 
   0  17   1     2132.03     2024.34     56.33 o 
   1  17   1      374.88      357.85     25.06 o 
   2  17   1       60.88       46.51     15.18 o 
   3  17   1      661.18      695.72     32.63 o 
   4  17   1      303.23      334.32     26.13 o 
   5  17   1     1916.39     2102.09    117.65 o 
   6  17   1      403.64      338.49     36.32 o 
   7  17   1      568.96      539.67     44.81 o 
  -7  18   1       25.53       42.20     57.90 o 
  -6  18   1      352.78      396.79     95.51 o 
  -5  18   1      135.34      146.03     35.00 o 
  -4  18   1       65.27       88.91     30.66 o 
  -3  18   1       63.67      100.27     43.14 o 
  -2  18   1      761.38      780.25     49.74 o 
  -1  18   1      288.65      343.64     36.71 o 
   0  18   1     1870.58     1824.18     53.69 o 
   1  18   1      184.04      200.19     22.19 o 
   2  18   1     1619.30     1568.58     89.48 o 
   3  18   1      475.59      490.59     36.19 o 
   4  18   1       38.96       43.68     25.15 o 
   5  18   1      474.94      464.99     38.25 o 
   6  18   1        5.12      -24.46     25.57 o 
   7  18   1      155.71      227.03     37.48 o 
  -6  19   1      335.85      458.35     49.54 o 
  -5  19   1        0.51      -26.01     30.36 o 
  -4  19   1      703.46      887.56    111.76 o 
  -3  19   1      918.23      749.26     51.33 o 
  -2  19   1      679.58      676.31     60.34 o 
  -1  19   1      302.98      262.34     35.38 o 
   0  19   1        5.19        1.19     16.52 o 
   1  19   1      116.77       97.37     20.11 o 
   2  19   1      174.80      173.39     26.82 o 
   3  19   1      105.90       34.69     30.49 o 
   4  19   1      100.68       61.87     26.09 o 
   5  19   1      354.54      337.81     52.49 o 
   6  19   1      421.32      607.69     64.49 o 
  -6  20   1      107.17      132.35     64.84 o 
  -5  20   1      326.78      361.94     46.96 o 
  -4  20   1      129.39      101.12     71.66 o 
  -3  20   1       91.64       86.06     30.84 o 
  -2  20   1      183.50      230.00     37.05 o 
  -1  20   1     1194.90     1220.83    145.77 o 
   0  20   1      566.43      647.55     39.42 o 
   1  20   1      707.60      641.81     33.64 o 
   2  20   1      115.40      174.88     28.44 o 
   3  20   1      238.52      248.83     31.43 o 
   4  20   1      247.22      307.14     42.68 o 
   5  20   1        6.13       50.99     42.07 o 
   6  20   1       20.52       51.76     48.23 o 
  -5  21   1        3.64      -23.30     34.13 o 
  -4  21   1      242.82      232.75     42.02 o 
  -3  21   1      156.35      191.72     37.34 o 
  -2  21   1        1.23       39.22     29.69 o 
  -1  21   1      205.76      237.86     45.67 o 
   0  21   1       63.69      125.86     25.77 o 
   1  21   1      537.53      568.59     32.59 o 
   2  21   1       19.76      -10.29     15.02 o 
   3  21   1      247.95      321.05     41.73 o 
   4  21   1      114.23      155.70     32.01 o 
   5  21   1      380.61      321.92     52.51 o 
  -4  22   1       15.79       52.78     35.49 o 
  -3  22   1       28.53       28.97     32.63 o 
  -2  22   1       20.36       18.94     30.87 o 
  -1  22   1        0.12        8.28     16.78 o 
   0  22   1      203.43      257.82     31.98 o 
   1  22   1        0.03       15.29     20.47 o 
   2  22   1     1041.13      982.27     61.35 o 
   3  22   1        9.22      -14.57     29.65 o 
   4  22   1       30.91       69.03     35.45 o 
  -4  23   1      326.26      334.26     68.36 o 
  -3  23   1       13.77       38.44     34.56 o 
  -2  23   1       12.09      -10.13     31.80 o 
  -1  23   1      608.65      570.68     50.55 o 
   0  23   1      118.74      166.96     31.05 o 
   1  23   1       76.36       76.31     23.26 o 
   2  23   1       36.65       34.45     28.12 o 
   3  23   1      139.28      177.04     39.23 o 
  -2  24   1        0.61       18.20     33.84 o 
  -1  24   1      626.70      643.20     54.28 o 
   0  24   1        3.52       -2.36     24.49 o 
   1  24   1       11.98        7.16     23.41 o 
   2  24   1        0.90      -18.90     18.90 o 
 -10   0   2      328.55      238.28     53.18 o 
  -8   0   2      846.80      821.97     67.42 o 
  -6   0   2       13.44       14.67     21.36 o 
  -4   0   2     2232.58     2261.41    108.50 o 
  -2   0   2     6458.07     6976.33    194.62 o 
   0   0   2      186.41      175.71      9.58 o 
   2   0   2    27050.93    31424.00    848.89 o 
   4   0   2    16963.77    19788.56    540.21 o 
   8   0   2      645.00      780.54     71.45 o 
  10   0   2      210.33      214.78     54.72 o 
 -10   1   2      191.39      157.04     34.13 o 
  -9   1   2      257.31      213.49     46.92 o 
  -8   1   2     1330.93     1110.36    103.74 o 
  -7   1   2        7.86       32.77     18.39 o 
  -6   1   2      104.29       93.73     18.59 o 
  -5   1   2     2692.84     2859.42     64.07 o 
  -4   1   2     6948.92     7439.52    151.98 o 
  -3   1   2      454.49      570.79     20.26 o 
  -2   1   2    50045.74    53462.48   1449.51 o 
  -1   1   2       41.17       38.61      3.94 o 
   0   1   2     1733.18     1797.52     37.44 o 
   1   1   2     3138.73     3352.70     60.83 o 
   2   1   2      626.08      726.96     19.07 o 
   3   1   2     1577.79     1828.20     40.79 o 
   4   1   2     3315.26     3770.04     79.13 o 
   5   1   2     3600.45     3753.39     82.30 o 
   6   1   2      442.96      530.67     35.08 o 
   8   1   2     1920.30     1986.59     83.81 o 
   9   1   2      136.78      155.78     33.97 o 
  10   1   2      297.82      382.32     45.72 o 
 -10   2   2      130.02       52.27     29.58 o 
  -9   2   2       11.00        8.06     33.79 o 
  -8   2   2      587.90      636.45     45.93 o 
  -7   2   2      980.55      961.23     64.63 o 
  -6   2   2      127.41      134.43     13.76 o 
  -5   2   2     2209.75     2189.16     59.09 o 
  -4   2   2       42.61       51.09      8.72 o 
  -3   2   2       81.71       65.75      9.26 o 
  -2   2   2     2414.24     2451.84     73.30 o 
  -1   2   2     9891.86    10327.10    289.02 o 
   0   2   2     1547.06     1538.20     37.25 o 
   1   2   2    17626.53    19444.72    338.20 o 
   2   2   2     2590.73     2973.57     55.28 o 
   3   2   2     2747.56     3424.05     71.05 o 
   4   2   2      328.63      354.44     14.77 o 
   5   2   2     2195.58     2420.64     49.55 o 
   6   2   2       64.69       35.85     19.80 o 
   7   2   2      751.87      891.44     69.99 o 
   8   2   2      278.99      349.26     50.69 o 
   9   2   2      129.25      173.99     33.98 o 
  10   2   2      276.34      291.37     42.91 o 
 -10   3   2      614.61      477.10     45.97 o 
  -9   3   2      382.93      281.25     48.55 o 
  -8   3   2     3558.94     3360.31    152.81 o 
  -7   3   2      919.51      838.62     45.25 o 
  -6   3   2      198.30      211.21     15.93 o 
  -5   3   2      652.06      707.39     24.92 o 
  -4   3   2     7025.56     7261.81    150.14 o 
  -3   3   2      301.54      340.41     19.54 o 
  -2   3   2    42804.59    46746.57   1278.23 o 
  -1   3   2     7225.84     7611.89    168.89 o 
   0   3   2    11654.50    11524.13    253.83 o 
   1   3   2       62.11       93.03      5.30 o 
   2   3   2      223.18      226.31      8.50 o 
   3   3   2      232.35      222.62     10.66 o 
   4   3   2     1757.40     1797.97     42.24 o 
   5   3   2      143.69      124.98     16.41 o 
   6   3   2       44.24       66.98     14.83 o 
   7   3   2     1099.59     1209.65     61.80 o 
   8   3   2     2068.81     2089.34     86.64 o 
   9   3   2      902.05      824.25     55.40 o 
  10   3   2      689.78      677.57     55.91 o 
 -10   4   2      644.31      458.63     61.67 o 
  -9   4   2      183.96      169.68     30.24 o 
  -8   4   2      631.31      647.69     34.42 o 
  -7   4   2     1007.78     1044.12     51.64 o 
  -6   4   2      117.73      125.39     14.91 o 
  -5   4   2     3056.41     3302.81     75.34 o 
  -4   4   2      157.91      154.27     26.33 o 
  -3   4   2      354.85      350.76     20.92 o 
  -2   4   2     1293.15     1354.37     51.98 o 
  -1   4   2     4255.23     4591.51    125.26 o 
   0   4   2       44.89       33.80      5.73 o 
   1   4   2     3798.48     4134.15     83.68 o 
   2   4   2    10083.35    10301.65    167.42 o 
   3   4   2      355.79      365.29     14.16 o 
   4   4   2     9434.46    10011.17    197.57 o 
   5   4   2      300.69      357.96     20.55 o 
   6   4   2     2404.69     2465.98    102.04 o 
   7   4   2        2.28        6.46     10.22 o 
   8   4   2       77.21       45.92     19.50 o 
   9   4   2      206.44      279.33     38.85 o 
  10   4   2      406.92      445.13     48.63 o 
 -10   5   2       19.58       27.19     36.88 o 
  -9   5   2      228.36      216.69     32.92 o 
  -8   5   2        8.09        5.64     16.91 o 
  -7   5   2      148.88      131.79     19.35 o 
  -6   5   2      293.52      260.78     24.10 o 
  -5   5   2      157.48      201.71     41.46 o 
  -4   5   2     2644.02     2836.21     75.00 o 
  -3   5   2       28.62       34.12     12.41 o 
  -2   5   2       34.35       40.98      7.07 o 
  -1   5   2     7556.34     6773.73    152.23 o 
   0   5   2     1085.44      968.19     52.01 o 
   1   5   2     9547.54     9200.48    180.22 o 
   2   5   2       29.62       57.31      5.08 o 
   3   5   2     4263.92     4452.67     81.96 o 
   4   5   2      391.33      404.58     14.15 o 
   5   5   2     3925.12     3910.23     99.60 o 
   6   5   2      439.87      508.21     35.04 o 
   7   5   2     7270.85     7317.49    229.34 o 
   8   5   2      668.12      699.67     53.01 o 
   9   5   2       46.06       32.69     28.99 o 
  10   5   2       92.90       25.05     46.23 o 
 -10   6   2      279.59      179.52     44.95 o 
  -9   6   2        1.19       32.25     23.78 o 
  -8   6   2     1244.44     1321.69     67.50 o 
  -7   6   2       11.17       22.96     16.36 o 
  -6   6   2      453.09      503.46     24.55 o 
  -5   6   2     1109.79     1005.46     38.57 o 
  -4   6   2        2.81        8.00     12.11 o 
  -3   6   2     6225.61     5981.17    175.39 o 
  -2   6   2        5.76       17.89      5.66 o 
  -1   6   2      634.98      475.94     18.76 o 
   0   6   2       14.56       19.69      6.70 o 
   1   6   2     7746.06     7999.44    143.57 o 
   2   6   2      556.46      509.23     15.18 o 
   3   6   2      523.66      500.73     15.17 o 
   4   6   2     3898.73     3858.35     73.53 o 
   5   6   2      151.25      153.26     16.22 o 
   6   6   2     1458.16     1504.79     49.36 o 
   7   6   2       20.04       14.42     14.84 o 
   8   6   2      439.16      449.59     41.36 o 
   9   6   2      209.79      296.43     57.13 o 
  10   6   2      798.45      784.74     83.54 o 
 -10   7   2      638.41      506.92     63.04 o 
  -9   7   2        0.42       -6.63     23.92 o 
  -8   7   2     1281.15     1160.00     48.57 o 
  -7   7   2      228.67      210.69     18.31 o 
  -6   7   2      154.09      177.08     18.24 o 
  -5   7   2       25.13        7.95     12.00 o 
  -4   7   2     7021.47     7459.61    156.36 o 
  -3   7   2      422.41      507.98     28.90 o 
  -2   7   2    10251.03     9566.00    188.05 o 
  -1   7   2        7.85        9.84      7.07 o 
   0   7   2    17193.21    17682.14    391.40 o 
   1   7   2     5670.44     5862.68    107.45 o 
   2   7   2      161.82      156.99      9.26 o 
   3   7   2      370.06      406.78     13.04 o 
   4   7   2        3.21        9.34      6.48 o 
   5   7   2      386.69      414.35     22.75 o 
   6   7   2      141.15      136.26     18.32 o 
   7   7   2      233.33      273.80     24.20 o 
   9   7   2       23.08       24.27     41.26 o 
 -10   8   2      342.01      261.18     51.89 o 
  -9   8   2       10.46       -3.84     23.85 o 
  -8   8   2      218.21      231.96     25.58 o 
  -7   8   2     1554.41     1601.13     49.16 o 
  -6   8   2      514.11      542.77     26.57 o 
  -5   8   2     4816.84     4902.68    108.97 o 
  -4   8   2        5.13        4.45     11.66 o 
  -3   8   2     2776.95     2798.41     74.87 o 
  -2   8   2      229.58      225.71     18.62 o 
  -1   8   2     1614.16     1345.63     64.30 o 
   0   8   2        4.53       13.67      8.00 o 
   1   8   2     2479.46     2348.85     47.64 o 
   2   8   2      805.94      693.23     19.67 o 
   3   8   2       70.08       65.49      8.28 o 
   4   8   2      525.00      484.87     19.07 o 
   5   8   2     1406.29     1331.17     43.74 o 
   6   8   2     2219.30     2160.95     64.44 o 
   7   8   2      996.68      974.99     50.63 o 
   8   8   2       18.87        0.63     20.71 o 
   9   8   2      251.95      226.10     53.18 o 
  -9   9   2      564.32      517.60     43.91 o 
  -8   9   2      277.99      297.24     34.08 o 
  -7   9   2        9.03       15.22     16.42 o 
  -6   9   2      207.15      201.62     19.75 o 
  -5   9   2       65.15       38.16     14.16 o 
  -4   9   2      314.92      403.70     26.45 o 
  -3   9   2      414.93      403.26     21.85 o 
  -2   9   2     5329.12     5226.85    127.81 o 
  -1   9   2     1535.35     1281.40     38.29 o 
   0   9   2     2423.38     2401.78    116.88 o 
   1   9   2     3238.66     2814.91     74.09 o 
   2   9   2      864.67     1060.23     33.69 o 
   3   9   2     4178.38     4047.91     79.20 o 
   4   9   2      545.40      488.70     19.91 o 
   5   9   2     3518.92     3341.62    108.90 o 
   6   9   2      310.70      310.05     50.05 o 
   7   9   2     2002.32     2048.98    155.04 o 
   8   9   2        2.77       14.01     16.11 o 
   9   9   2      140.55      195.48     49.83 o 
  -9  10   2      105.30      122.29     31.48 o 
  -8  10   2     1701.69     1689.31    106.36 o 
  -7  10   2       58.72       58.89     18.43 o 
  -6  10   2      502.13      575.29     28.99 o 
  -5  10   2      854.28      853.21     32.99 o 
  -4  10   2      820.20      868.31     35.46 o 
  -3  10   2      223.78      209.81     17.52 o 
  -2  10   2      509.07      475.56     31.84 o 
  -1  10   2      122.55      146.10     15.58 o 
   0  10   2       29.01       18.01     10.51 o 
   1  10   2     2291.73     2427.84     64.82 o 
   2  10   2     1260.76     1086.42     38.61 o 
   3  10   2      487.95      503.79     22.15 o 
   4  10   2     5351.48     5238.73    130.79 o 
   5  10   2       85.39       82.16     26.98 o 
   6  10   2      864.79      888.61     48.36 o 
   7  10   2      404.73      494.81     39.62 o 
   8  10   2      422.29      451.00     60.73 o 
   9  10   2      207.90       45.13     59.74 o 
  -9  11   2       31.58       20.41     33.71 o 
  -8  11   2       33.00       54.55     37.74 o 
  -7  11   2       67.14       64.78     19.87 o 
  -6  11   2      232.88      249.49     22.74 o 
  -5  11   2       86.17      102.39     19.49 o 
  -4  11   2     2716.58     2764.20     78.17 o 
  -3  11   2      313.81      337.23     21.79 o 
  -2  11   2     5521.47     5580.86    138.06 o 
  -1  11   2     2842.20     2583.24     53.34 o 
   0  11   2     2904.80     2789.44     73.68 o 
   1  11   2     3991.19     3929.93     77.31 o 
   2  11   2      631.29      618.14     21.10 o 
   3  11   2      261.16      287.36     15.11 o 
   4  11   2      478.52      496.34     26.41 o 
   5  11   2     2979.23     2859.39     98.39 o 
   6  11   2      189.37      227.67     30.05 o 
   7  11   2     1199.18     1255.63     62.01 o 
   8  11   2      806.25      789.46     79.51 o 
   9  11   2      267.32      116.10    116.95 o 
  -9  12   2        5.00        5.25     26.50 o 
  -8  12   2       43.89       88.86     31.04 o 
  -7  12   2     1198.51     1262.77     52.13 o 
  -6  12   2       58.08       53.23     20.41 o 
  -5  12   2     3841.89     4205.71    113.59 o 
  -4  12   2        6.80       -2.64     14.39 o 
  -3  12   2     2164.69     2208.14     70.52 o 
  -2  12   2      800.51      816.79     34.54 o 
  -1  12   2     1755.12     1677.90     52.90 o 
   0  12   2        0.81       -1.12     15.79 o 
   1  12   2     2634.97     2461.97     59.81 o 
   2  12   2      127.54       91.81     11.57 o 
   3  12   2       98.69      119.06     12.43 o 
   4  12   2      742.12      677.78     34.71 o 
   5  12   2      748.36      693.88     41.85 o 
   6  12   2      322.63      324.70     33.93 o 
   7  12   2      523.56      513.03     42.85 o 
   8  12   2       69.73       80.98     29.85 o 
   9  12   2      310.46      205.25    156.15 o 
  -9  13   2       71.53       83.89     44.86 o 
  -8  13   2      541.63      562.82     47.77 o 
  -7  13   2       14.10       47.35     22.16 o 
  -6  13   2      331.26      343.38     29.72 o 
  -5  13   2      648.11      671.86     41.36 o 
  -4  13   2      849.90      921.04     39.18 o 
  -3  13   2      126.86      155.70     18.07 o 
  -2  13   2     4255.04     4480.04    115.12 o 
  -1  13   2      136.53      166.11     19.48 o 
   0  13   2      855.63      800.11     51.32 o 
   1  13   2      302.19      311.96     19.37 o 
   2  13   2       14.79       16.02     10.14 o 
   3  13   2      948.63      883.41     53.05 o 
   4  13   2      506.10      518.31     29.23 o 
   5  13   2     1196.27     1251.98     58.40 o 
   6  13   2      117.98      111.68     27.85 o 
   7  13   2      203.41      243.85     35.07 o 
   8  13   2      659.93      668.62     51.82 o 
  -8  14   2     1799.06     2002.45     95.85 o 
  -7  14   2       85.60      100.52     25.10 o 
  -6  14   2      775.59      783.27     52.43 o 
  -5  14   2        4.38      -14.29     20.39 o 
  -4  14   2      926.13      966.75     41.00 o 
  -3  14   2      139.97      139.49     26.78 o 
  -2  14   2      113.63      143.85     26.30 o 
  -1  14   2      310.80      270.98     25.09 o 
   0  14   2      525.18      575.61     26.22 o 
   1  14   2     1331.29     1148.63     75.07 o 
   2  14   2     2598.35     2506.02     56.11 o 
   3  14   2      479.04      421.44     26.48 o 
   4  14   2     2329.10     2311.56     70.54 o 
   5  14   2      468.23      460.82     38.01 o 
   6  14   2       83.37      111.48     28.23 o 
   7  14   2        1.69       24.58     27.54 o 
   8  14   2      469.12      541.87     49.68 o 
  -8  15   2       54.98       62.52     32.43 o 
  -7  15   2       41.94       52.34     23.70 o 
  -6  15   2        5.08      -19.77     22.89 o 
  -5  15   2      136.89      150.59     23.52 o 
  -4  15   2       21.27       20.72     28.73 o 
  -3  15   2      121.35      134.11     28.35 o 
  -2  15   2      137.43      117.47     26.78 o 
  -1  15   2     6933.49     6244.83    191.73 o 
   0  15   2       38.42       60.19     15.83 o 
   1  15   2      760.20      779.61     28.29 o 
   2  15   2       31.30       63.97     14.87 o 
   3  15   2       42.48       20.98     10.03 o 
   4  15   2      164.57      176.72     22.56 o 
   5  15   2     3209.43     3120.30    111.20 o 
   6  15   2        0.70       14.41     24.97 o 
   7  15   2     1174.67     1355.56     99.24 o 
   8  15   2       15.18       70.47     32.05 o 
  -8  16   2      301.76      321.09     42.41 o 
  -7  16   2      347.45      389.04     34.91 o 
  -6  16   2        7.72      -27.82     27.82 o 
  -5  16   2      799.30      952.22     61.89 o 
  -4  16   2      808.94      881.56     69.48 o 
  -3  16   2     1787.85     1799.86    129.05 o 
  -2  16   2      332.04      344.86     67.93 o 
  -1  16   2     2076.76     2123.95    148.17 o 
   0  16   2      121.19      100.20     17.99 o 
   1  16   2      981.50     1150.68     35.85 o 
   2  16   2     1697.51     1507.03     38.18 o 
   3  16   2      710.61      734.35     37.04 o 
   4  16   2     1281.59     1218.97     48.56 o 
   5  16   2       30.03       16.11     24.01 o 
   6  16   2       13.16        1.93     27.02 o 
   7  16   2       86.12      109.31     53.69 o 
  -7  17   2      167.23      215.55     63.21 o 
  -6  17   2      329.61      289.66     66.00 o 
  -5  17   2       11.14       -9.15     50.35 o 
  -4  17   2     1921.82     1860.87     81.86 o 
  -3  17   2     1390.19     1431.84     68.88 o 
  -2  17   2     1963.89     2064.60     84.10 o 
  -1  17   2      421.33      390.35     37.23 o 
   0  17   2      291.77      387.56     25.29 o 
   1  17   2       88.51      139.57     18.06 o 
   2  17   2      134.40      111.41     17.75 o 
   3  17   2      559.52      647.54     29.22 o 
   4  17   2      500.49      472.44     53.27 o 
   5  17   2      160.79      113.39     39.71 o 
   6  17   2       21.89       69.83     29.12 o 
   7  17   2       19.15       13.64     41.43 o 
  -7  18   2      311.29      291.37     68.88 o 
  -6  18   2      378.65      446.68     48.32 o 
  -5  18   2      284.25      313.80     59.05 o 
  -4  18   2       16.83       33.35     40.10 o 
  -3  18   2       78.22       64.22     44.47 o 
  -2  18   2       11.10       -6.94     13.95 o 
  -1  18   2       25.91       15.37     20.13 o 
   0  18   2       26.27       48.26     21.12 o 
   1  18   2      881.59      956.36     42.46 o 
   2  18   2      104.29      121.88     18.60 o 
   3  18   2      224.65      234.08     21.67 o 
   4  18   2      487.63      624.25     39.78 o 
   5  18   2     1408.89     1239.30     69.88 o 
   6  18   2      243.71      289.31     52.75 o 
  -6  19   2       31.28       79.43     35.70 o 
  -5  19   2       96.97       96.43     35.22 o 
  -4  19   2      215.14      224.05     39.43 o 
  -3  19   2      107.24       97.79     32.37 o 
  -2  19   2      613.54      581.53     46.31 o 
  -1  19   2      876.74      902.69     55.19 o 
   0  19   2      246.24      205.26     26.34 o 
   1  19   2      157.41      211.53     21.20 o 
   2  19   2      114.34       68.15     18.70 o 
   3  19   2       20.54       14.89     14.12 o 
   4  19   2      413.89      385.80     62.66 o 
   5  19   2      402.74      387.28     37.49 o 
   6  19   2       58.25       55.95     30.35 o 
  -6  20   2       13.84      -36.67     36.67 o 
  -5  20   2       10.31       17.84     34.15 o 
  -4  20   2      555.49      583.42     52.14 o 
  -3  20   2      471.74      616.55     50.78 o 
  -2  20   2      125.30      149.28     54.25 o 
  -1  20   2      708.52      871.07     91.78 o 
   0  20   2      152.92      121.51     24.67 o 
   1  20   2       47.37      104.64     24.69 o 
   2  20   2     1011.40      940.02     58.80 o 
   3  20   2       90.19       66.22     35.91 o 
   4  20   2     1240.00     1352.39    112.79 o 
   5  20   2        2.25      -16.48     40.66 o 
  -5  21   2      135.94      138.53     41.14 o 
  -4  21   2      362.68      396.67     48.52 o 
  -3  21   2      145.56      168.81     63.60 o 
  -2  21   2      571.92      702.52     53.26 o 
  -1  21   2      282.71      246.01     65.87 o 
   0  21   2      179.52      152.53     44.12 o 
   1  21   2      231.84      210.16     33.25 o 
   2  21   2       18.32       25.40     20.26 o 
   3  21   2       80.00       56.72     24.42 o 
   4  21   2       37.15        5.63     37.08 o 
   5  21   2      143.99      126.92     44.58 o 
  -4  22   2       14.21      -16.70     35.46 o 
  -3  22   2       42.43       53.19     33.98 o 
  -2  22   2        1.62        5.05     31.16 o 
  -1  22   2       40.70       21.85     22.55 o 
   0  22   2      153.92      102.95     49.04 o 
   1  22   2       16.59       21.33     28.53 o 
   2  22   2        1.25       -3.62     16.97 o 
   3  22   2      277.17      298.55     35.64 o 
   4  22   2        6.66       61.21     37.15 o 
  -3  23   2       24.73       31.32     33.76 o 
  -2  23   2     1106.39     1182.59     70.62 o 
  -1  23   2       16.65       32.53     32.89 o 
   0  23   2       69.12       39.20     24.46 o 
   1  23   2       12.64       54.79     26.14 o 
   2  23   2        1.04       39.19     20.57 o 
   3  23   2       73.76       12.11     31.36 o 
  -2  24   2       74.19       37.56     35.64 o 
  -1  24   2      144.02      261.83     57.04 o 
   0  24   2       10.23        6.23     20.25 o 
   1  24   2        1.28        1.98     37.66 o 
  -9   0   3       15.21       54.21     39.11 o 
  -7   0   3      345.76      365.91     45.37 o 
  -5   0   3     4581.18     4669.93    213.15 o 
  -3   0   3    21684.59    22323.49    610.47 o 
  -1   0   3     2253.74     2078.84     62.60 o 
   1   0   3    35469.26    39137.53    883.17 o 
   3   0   3    31077.73    35893.15    970.77 o 
   5   0   3      597.38      566.09     30.74 o 
   7   0   3      153.92      203.11     41.94 o 
   9   0   3       21.86       45.63     43.40 o 
 -10   1   3        2.11       71.88     44.69 o 
  -9   1   3     1589.45     1703.23     77.47 o 
  -8   1   3       36.41       77.45     36.02 o 
  -7   1   3     1085.31     1116.88     54.70 o 
  -6   1   3      235.93      220.48     25.02 o 
  -5   1   3      446.20      506.99     22.42 o 
  -4   1   3     1265.00     1298.47     38.28 o 
  -3   1   3     3022.05     2980.30     74.47 o 
  -2   1   3     7137.44     6957.71    258.53 o 
  -1   1   3        7.79        2.31      4.31 o 
   0   1   3    10179.13    10534.00    206.26 o 
   1   1   3     8567.23     9504.03    154.20 o 
   2   1   3       67.97       96.41      7.89 o 
   3   1   3     1390.98     1504.59     35.89 o 
   4   1   3     1430.14     1491.07     37.10 o 
   5   1   3       77.86       83.46     11.10 o 
   6   1   3     1329.16     1309.41     44.39 o 
   8   1   3        8.01       17.94     14.39 o 
   9   1   3     1059.23     1067.41     68.06 o 
  10   1   3      851.02      877.96     62.41 o 
 -10   2   3       21.05       35.60     39.80 o 
  -9   2   3       25.21       47.35     44.82 o 
  -8   2   3      484.63      557.67     40.92 o 
  -7   2   3      154.44      137.25     24.72 o 
  -6   2   3     4421.11     4268.94    200.71 o 
  -5   2   3     1343.82     1435.90     44.01 o 
  -4   2   3     3013.65     3488.53    141.40 o 
  -3   2   3     1454.39     1407.05     54.41 o 
  -2   2   3      622.70      596.46     16.53 o 
  -1   2   3      796.96      783.75     19.99 o 
   0   2   3      195.86      191.47     11.44 o 
   1   2   3       81.02       95.04      6.05 o 
   2   2   3     5136.99     5929.36    106.97 o 
   3   2   3      454.35      506.09     17.50 o 
   4   2   3     6496.42     6764.87    136.63 o 
   5   2   3      225.88      268.59     15.46 o 
   6   2   3     5126.15     5299.15    132.84 o 
   7   2   3       35.47       16.81      7.57 o 
   8   2   3      139.45      151.79     35.38 o 
   9   2   3        2.01        3.03     29.81 o 
  10   2   3     1167.37     1104.11     68.50 o 
 -10   3   3       48.39       44.77     37.05 o 
  -9   3   3     2094.35     2259.90     93.61 o 
  -8   3   3      267.12      250.85     41.51 o 
  -7   3   3     1832.73     1808.29     74.36 o 
  -6   3   3      181.08      152.75     23.53 o 
  -5   3   3     3037.87     3054.57     80.52 o 
  -4   3   3     1477.48     1528.18     45.04 o 
  -3   3   3     4958.44     4821.53    151.25 o 
  -2   3   3       76.61       93.32      7.19 o 
  -1   3   3      133.06      119.62      8.16 o 
   0   3   3      503.37      438.06     19.08 o 
   1   3   3     7647.80     7703.34    152.02 o 
   2   3   3      507.53      629.51     19.55 o 
   3   3   3      961.88      902.48     24.70 o 
   4   3   3      197.59      210.47     17.58 o 
   5   3   3     2051.75     2159.13     51.69 o 
   6   3   3        4.57       13.62      7.68 o 
   8   3   3       81.28       35.06     39.31 o 
   9   3   3     2322.38     2257.81     96.42 o 
  10   3   3      288.84      234.57     41.71 o 
 -10   4   3      143.66      114.76     41.86 o 
  -9   4   3        2.73       16.65     19.17 o 
  -8   4   3      413.05      460.73     39.07 o 
  -7   4   3      507.89      482.28     36.19 o 
  -6   4   3     2636.04     2633.44     73.94 o 
  -5   4   3     2958.83     2971.68     79.70 o 
  -4   4   3       15.81        8.63     10.15 o 
  -3   4   3     6493.07     6331.09    182.33 o 
  -2   4   3     2653.24     2497.74     59.97 o 
  -1   4   3     5406.13     5143.04    164.25 o 
   0   4   3      295.80      334.53     14.19 o 
   1   4   3     3429.30     3273.32     68.36 o 
   2   4   3     2161.19     2497.79     48.48 o 
   3   4   3    11361.99    12027.53    212.97 o 
   4   4   3     2194.85     2275.02     52.04 o 
   5   4   3     2259.91     2171.46     51.95 o 
   6   4   3     1381.75     1404.54     47.17 o 
   7   4   3     1410.56     1347.49     54.95 o 
   8   4   3      118.39       68.53     42.98 o 
   9   4   3       10.50       60.15     29.69 o 
  10   4   3      930.06      929.70     92.46 o 
 -10   5   3      150.18      128.92     42.54 o 
  -9   5   3       76.48       49.07     21.57 o 
  -8   5   3       98.27       87.22     25.77 o 
  -7   5   3      972.68      928.09     50.56 o 
  -6   5   3     1474.70     1491.13     49.52 o 
  -5   5   3      486.47      538.76     26.10 o 
  -4   5   3      578.65      563.92     30.67 o 
  -3   5   3       43.87       46.64     12.69 o 
  -2   5   3     7052.44     5947.73    138.31 o 
  -1   5   3       27.91       26.02      6.70 o 
   0   5   3    32498.74    32296.58    704.58 o 
   1   5   3      848.94      799.43     22.23 o 
   2   5   3     5648.80     5701.01    103.86 o 
   3   5   3      189.02      166.66      9.46 o 
   4   5   3      757.59      720.76     38.00 o 
   5   5   3      269.99      287.41     16.76 o 
   6   5   3     3174.38     3140.50     85.57 o 
   7   5   3      251.04      284.00     24.16 o 
   8   5   3        1.53        2.59     13.77 o 
   9   5   3      119.51      154.99     49.06 o 
 -10   6   3      118.77      108.07     41.34 o 
  -9   6   3       34.60       46.80     26.23 o 
  -8   6   3      159.69      157.38     34.31 o 
  -7   6   3       23.40       36.74     22.36 o 
  -6   6   3       66.42       33.51     15.74 o 
  -5   6   3     3232.39     3361.58    107.89 o 
  -4   6   3        8.42       63.59     16.49 o 
  -3   6   3     7695.20     7565.32    297.38 o 
  -2   6   3      216.36      205.20     12.10 o 
  -1   6   3     1114.82     1089.41     31.25 o 
   0   6   3       74.46       90.55      9.25 o 
   1   6   3     1126.93     1082.53     28.29 o 
   2   6   3      856.87      905.89     21.86 o 
   3   6   3     2953.10     2902.05     56.97 o 
   4   6   3     1644.42     1527.13     41.09 o 
   5   6   3      231.07      188.52     21.88 o 
   6   6   3      761.20      708.08     42.47 o 
   7   6   3       25.41        5.14     16.21 o 
   8   6   3       69.37       22.46     41.09 o 
   9   6   3       12.20       50.50     21.36 o 
 -10   7   3        0.51        4.80     33.45 o 
  -9   7   3     1458.35     1391.35    126.30 o 
  -8   7   3       43.91       44.88     19.79 o 
  -7   7   3      891.23      900.85     41.35 o 
  -6   7   3       17.20       21.03     20.01 o 
  -5   7   3      668.60      673.06     70.42 o 
  -4   7   3       33.46       53.88     17.65 o 
  -3   7   3     1376.50     1283.79     50.91 o 
  -2   7   3      136.45      169.46     13.11 o 
  -1   7   3     2533.63     2436.72     74.07 o 
   0   7   3       10.87       12.81      7.60 o 
   1   7   3     2953.67     2695.40     59.03 o 
   2   7   3      156.55      160.39     11.43 o 
   3   7   3     4179.88     4113.51     71.55 o 
   4   7   3       79.99       75.22     10.15 o 
   5   7   3     1603.28     1601.46     49.85 o 
   6   7   3        1.17       19.93      9.29 o 
   7   7   3      714.56      723.85     43.96 o 
   8   7   3        0.32       -3.79     14.80 o 
 -10   8   3       43.05        3.17     35.34 o 
  -9   8   3        2.99        8.76     24.83 o 
  -8   8   3      708.13      778.31     52.08 o 
  -7   8   3      271.84      237.03     24.91 o 
  -6   8   3     5911.29     5973.23    158.50 o 
  -5   8   3     1234.71     1264.06     54.98 o 
  -4   8   3     2272.37     2174.37     77.12 o 
  -3   8   3       72.11      100.13     19.47 o 
  -2   8   3     2686.10     2805.48    128.94 o 
  -1   8   3     3791.63     3643.82    122.09 o 
   0   8   3     1808.06     1863.08     49.98 o 
   1   8   3       43.66      102.74     10.36 o 
   2   8   3      201.75      235.83     13.54 o 
   3   8   3      373.38      415.98     20.91 o 
   4   8   3     6277.85     6198.22    145.82 o 
   5   8   3     1317.02     1330.14     55.56 o 
   6   8   3     6496.15     6212.20    188.58 o 
   7   8   3      939.97      966.19     51.71 o 
   8   8   3     1025.50      808.20    138.18 o 
   9   8   3       11.94       21.58     20.14 o 
  -9   9   3      243.98      243.51     36.70 o 
  -8   9   3       56.23       34.19     21.81 o 
  -7   9   3        2.02      -12.46     19.13 o 
  -6   9   3      364.64      388.77     27.41 o 
  -5   9   3      298.48      373.30     32.55 o 
  -4   9   3       79.25       73.76     20.78 o 
  -3   9   3       68.55       79.71     19.41 o 
  -2   9   3     3028.29     2470.83    101.38 o 
  -1   9   3      261.25      305.05     17.46 o 
   0   9   3    10888.51     9781.85    286.86 o 
   1   9   3       11.62       27.66      9.86 o 
   2   9   3     2006.97     1870.70     45.60 o 
   3   9   3     1522.41     1516.01     35.44 o 
   4   9   3     1109.12     1087.20     36.96 o 
   5   9   3     1649.37     1578.55     74.02 o 
   6   9   3      747.71      700.51     42.56 o 
   7   9   3       40.55       60.72     23.19 o 
   8   9   3      131.84      143.74     33.15 o 
   9   9   3      351.14      121.03    163.57 o 
  -9  10   3      113.87       67.40     28.63 o 
  -8  10   3      138.00      124.65     23.98 o 
  -7  10   3        5.44       -0.65     18.77 o 
  -6  10   3      230.18      216.35     27.99 o 
  -5  10   3     3620.08     3830.46    102.79 o 
  -4  10   3        1.40        4.07     12.83 o 
  -3  10   3     7254.50     7231.35    175.76 o 
  -2  10   3       40.43       23.50     10.63 o 
  -1  10   3     2871.40     2579.49     74.17 o 
   0  10   3      623.82      683.15     27.46 o 
   1  10   3     3003.20     2701.28     70.57 o 
   2  10   3       99.13       89.17     13.26 o 
   3  10   3     4732.31     4679.21    106.46 o 
   4  10   3       63.84       76.65     14.01 o 
   5  10   3     1433.59     1487.82     61.15 o 
   6  10   3       44.72       15.16      9.64 o 
   7  10   3       57.64       46.10     23.99 o 
   8  10   3        7.17       -4.45     24.55 o 
   9  10   3        2.51      -21.44     27.49 o 
  -9  11   3      566.94      447.70     43.70 o 
  -8  11   3      262.58      325.91     36.34 o 
  -7  11   3       61.48       50.19     20.32 o 
  -6  11   3       88.45      109.26     21.90 o 
  -5  11   3      252.30      295.01     24.46 o 
  -4  11   3      282.80      363.50     24.40 o 
  -3  11   3      844.02      805.99     33.65 o 
  -2  11   3     1972.63     1734.58     47.12 o 
  -1  11   3      300.81      336.25     20.39 o 
   0  11   3     2493.26     2337.61     90.61 o 
   1  11   3     2130.88     1922.53     74.62 o 
   2  11   3      571.72      620.97     27.52 o 
   3  11   3      555.20      559.29     20.81 o 
   4  11   3        7.33       17.89     11.97 o 
   5  11   3      355.78      357.24     31.57 o 
   6  11   3      164.74      160.01     31.09 o 
   7  11   3      350.95      337.50     36.84 o 
   8  11   3      176.55      179.77     33.49 o 
  -9  12   3       16.68      -26.22     26.22 o 
  -8  12   3      913.94      960.90     57.14 o 
  -7  12   3        7.34        1.24     19.97 o 
  -6  12   3     3206.39     3241.91     93.59 o 
  -5  12   3        6.23       16.44     18.48 o 
  -4  12   3      663.69      653.94     55.60 o 
  -3  12   3      313.43      337.53     30.69 o 
  -2  12   3      331.40      364.86     31.88 o 
  -1  12   3      336.05      391.57     30.34 o 
   0  12   3       16.08       17.66     13.81 o 
   1  12   3        2.51        8.11     13.43 o 
   2  12   3      918.43      842.71     31.85 o 
   3  12   3      238.12      252.33     15.67 o 
   4  12   3     6472.41     6133.59    185.54 o 
   5  12   3      159.43      181.14     32.08 o 
   6  12   3     2190.46     2246.10    104.30 o 
   7  12   3        4.08       -9.82     23.56 o 
   8  12   3     1214.71     1246.25     67.29 o 
  -9  13   3     1100.59      885.35     83.80 o 
  -8  13   3      110.44      156.89     46.53 o 
  -7  13   3      223.50      213.83     32.43 o 
  -6  13   3        7.61       30.65     24.21 o 
  -5  13   3      103.16      124.83     21.54 o 
  -4  13   3        4.59        2.82     14.31 o 
  -3  13   3     2012.19     2019.20     78.81 o 
  -2  13   3      817.87      754.27     35.30 o 
  -1  13   3       19.29       12.42     12.00 o 
   0  13   3     1950.84     1773.38     93.69 o 
   1  13   3     1092.20      909.59     36.45 o 
   2  13   3      363.59      406.08     21.68 o 
   3  13   3      509.46      520.96     21.78 o 
   4  13   3      874.79      909.39     47.66 o 
   5  13   3      220.45      267.97     59.31 o 
   6  13   3        2.07      -22.39     22.39 o 
   7  13   3     1403.91     1349.67     67.35 o 
   8  13   3       79.43       96.87     34.91 o 
  -8  14   3      113.46      119.24     32.69 o 
  -7  14   3       58.15       65.23     22.36 o 
  -6  14   3       19.20       29.22     20.64 o 
  -5  14   3     1293.28     1317.59     51.43 o 
  -4  14   3       48.65       25.63     24.85 o 
  -3  14   3     1507.44     1718.45     73.09 o 
  -2  14   3     2751.23     2810.65    100.31 o 
  -1  14   3      135.63       75.92     27.11 o 
   0  14   3       74.09       91.29     17.01 o 
   1  14   3     1589.23     1490.13     50.90 o 
   2  14   3        8.11      -12.19     12.19 o 
   3  14   3     2339.46     2535.07     97.11 o 
   4  14   3     1608.23     1436.04     70.93 o 
   5  14   3      203.15      229.37     30.91 o 
   6  14   3       20.94       16.01     24.30 o 
   7  14   3      228.82      154.60     33.04 o 
   8  14   3       13.06      -12.51     29.46 o 
  -8  15   3      704.55      692.79     71.79 o 
  -7  15   3        2.73       39.02     28.33 o 
  -6  15   3       17.85       31.75     36.24 o 
  -5  15   3      185.96      196.66     34.18 o 
  -4  15   3      193.35      248.51     42.84 o 
  -3  15   3        1.35      -14.96     22.83 o 
  -2  15   3     5449.26     4922.33    334.26 o 
  -1  15   3       98.42       66.69     20.50 o 
   0  15   3     2276.86     2151.88     67.54 o 
   1  15   3       34.99       51.93     17.16 o 
   2  15   3      501.43      559.69     31.23 o 
   3  15   3       75.35      100.79     15.31 o 
   4  15   3      213.66      231.01     35.51 o 
   5  15   3      167.51      209.53     53.31 o 
   6  15   3      952.01      907.45     55.08 o 
   7  15   3       32.55       42.95     56.40 o 
  -7  16   3       27.59       54.38     58.07 o 
  -6  16   3      206.02      264.24     40.33 o 
  -5  16   3     1405.26     1457.91     72.40 o 
  -4  16   3       93.14      128.28     31.86 o 
  -3  16   3       76.34       80.10     26.92 o 
  -2  16   3        6.92       18.57     12.60 o 
  -1  16   3      298.51      286.90     26.27 o 
   0  16   3        1.01        7.00     14.87 o 
   1  16   3     1659.64     1368.74     63.61 o 
   2  16   3      249.14      252.69     24.89 o 
   3  16   3      911.83     1003.16     33.36 o 
   4  16   3     1337.08     1242.93     60.19 o 
   5  16   3        1.45      -22.16     22.16 o 
   6  16   3      780.71      910.49     57.46 o 
   7  16   3        8.74       20.26     29.38 o 
  -7  17   3      253.20      274.47     43.47 o 
  -6  17   3        0.33       13.87     40.53 o 
  -5  17   3       70.27       98.48     35.03 o 
  -4  17   3      332.83      369.68     54.89 o 
  -3  17   3     1139.23     1097.56     59.86 o 
  -2  17   3        7.17       -2.63     22.78 o 
  -1  17   3      214.65      231.95     25.82 o 
   0  17   3      114.73      139.27     19.47 o 
   1  17   3     1372.31     1324.38     44.63 o 
   2  17   3      824.31      805.22     61.41 o 
   3  17   3      385.29      379.63     24.57 o 
   4  17   3      367.98      364.34     37.82 o 
   5  17   3       27.48       23.22     25.88 o 
   6  17   3      101.82       52.94     30.80 o 
   7  17   3      714.78      677.50     54.41 o 
  -7  18   3        6.08       18.88     36.42 o 
  -6  18   3      124.38      116.94     70.33 o 
  -5  18   3       28.40       43.14     42.84 o 
  -4  18   3      238.66      241.50     38.66 o 
  -3  18   3       21.24       36.48     38.21 o 
  -2  18   3     1753.09     1682.15     75.11 o 
  -1  18   3      115.98      150.00     31.19 o 
   0  18   3      159.55      109.74     23.87 o 
   1  18   3      185.54      238.68     23.91 o 
   2  18   3       18.75       26.00     19.04 o 
   3  18   3      389.71      429.87     32.90 o 
   4  18   3     2459.77     2216.34     90.09 o 
   5  18   3       33.18       37.15     27.66 o 
   6  18   3      344.42      375.53     43.79 o 
  -6  19   3       19.75       33.11     37.12 o 
  -5  19   3       24.45       31.39     34.84 o 
  -4  19   3       83.17       59.98     32.99 o 
  -3  19   3      230.73      265.15     88.95 o 
  -2  19   3     1079.53     1210.20     65.18 o 
  -1  19   3       23.30        3.07     15.40 o 
   0  19   3      230.32      253.72     30.02 o 
   1  19   3      132.49      116.32     21.74 o 
   2  19   3      328.51      393.10     28.74 o 
   3  19   3        3.98        4.21     14.50 o 
   4  19   3       18.74       -2.38     15.01 o 
   5  19   3       67.55       46.06     38.77 o 
   6  19   3      310.42      387.95     58.75 o 
  -6  20   3        5.86      -20.07     49.32 o 
  -5  20   3      381.07      431.14     49.69 o 
  -4  20   3      151.43      259.06     43.05 o 
  -3  20   3      948.07      979.63     61.41 o 
  -2  20   3      156.61      219.93     38.47 o 
  -1  20   3      378.99      382.75     42.79 o 
   0  20   3        4.25       13.72     17.81 o 
   1  20   3     1240.27     1180.69     69.12 o 
   2  20   3        2.76       20.30     20.16 o 
   3  20   3     1522.94     1581.41     82.27 o 
   4  20   3       24.72       90.34     38.94 o 
   5  20   3      115.69      113.96     41.92 o 
  -5  21   3       21.41       19.96     36.51 o 
  -4  21   3      172.05      163.99     59.48 o 
  -3  21   3       30.33       78.62     34.85 o 
  -2  21   3       26.97       20.98     31.17 o 
  -1  21   3       20.77       49.77     33.02 o 
   0  21   3      423.19      446.11     46.22 o 
   1  21   3       97.43      124.39     30.03 o 
   2  21   3        6.70        0.36     20.77 o 
   3  21   3      457.18      438.62     40.79 o 
   4  21   3      181.22      154.32     46.79 o 
  -4  22   3       18.24       31.67     36.34 o 
  -3  22   3       87.97       70.25     37.07 o 
  -2  22   3       56.80       80.01     35.54 o 
  -1  22   3      115.04      155.94     38.91 o 
   0  22   3        7.34       -4.91     17.87 o 
   1  22   3      232.75      282.20     54.66 o 
   2  22   3       45.46       48.17     22.99 o 
   3  22   3       15.88        6.53     19.17 o 
  -3  23   3      342.94      397.26     50.79 o 
  -2  23   3       83.47      108.65     45.20 o 
  -1  23   3      159.59      157.73     38.67 o 
   0  23   3       28.26       39.47     39.36 o 
   1  23   3      208.39      237.35     33.92 o 
   2  23   3        4.12       -7.95     21.95 o 
  -1  24   3       22.48       84.32     56.78 o 
   0  24   3       70.08       61.84     56.87 o 
 -10   0   4      668.09      628.98     74.54 o 
  -8   0   4      181.41      315.30     50.52 o 
  -6   0   4     1282.61     1297.06     84.23 o 
  -4   0   4    14210.23    13075.79    362.31 o 
  -2   0   4       87.18       63.17     10.16 o 
   0   0   4      899.74      894.12     33.11 o 
   2   0   4    11541.11    12827.56    353.96 o 
   4   0   4     1712.98     1840.66     63.70 o 
   6   0   4     5401.49     5695.22    199.51 o 
 -10   1   4      207.57      248.05     62.31 o 
  -9   1   4     1312.91     1327.25    104.64 o 
  -8   1   4       46.70       57.90     27.08 o 
  -7   1   4     2324.60     2346.99     92.43 o 
  -6   1   4      961.89     1007.73     51.16 o 
  -5   1   4       78.68      100.71     20.06 o 
  -4   1   4     2923.38     2893.08     74.85 o 
  -3   1   4     9198.88     9663.15    191.02 o 
  -2   1   4     2319.21     2370.33     51.35 o 
  -1   1   4      453.93      386.58     13.85 o 
   0   1   4     2488.83     2373.82     51.23 o 
   1   1   4     4259.73     5056.40    102.56 o 
   2   1   4     7093.21     7206.20    143.62 o 
   3   1   4     1163.21     1118.09     29.98 o 
   4   1   4      838.43      771.43     25.11 o 
   5   1   4     1622.74     1656.54     48.99 o 
   6   1   4      406.73      470.14     22.33 o 
   7   1   4     1142.25      662.34     50.09 o 
   8   1   4      349.33      389.04     38.83 o 
   9   1   4     3336.01     3176.50    122.84 o 
 -10   2   4      115.99       68.45     50.18 o 
  -9   2   4       38.95       49.80     33.67 o 
  -8   2   4       45.62       41.29     25.99 o 
  -7   2   4        3.10      -12.70     21.38 o 
  -6   2   4      825.45      778.50    144.79 o 
  -5   2   4      295.12      281.00     17.52 o 
  -4   2   4     1214.71     1296.12     39.97 o 
  -3   2   4      181.27      138.91     12.29 o 
  -2   2   4      116.82      124.13      8.37 o 
  -1   2   4     3934.73     3712.03     76.90 o 
   0   2   4       27.17       29.13      6.33 o 
   1   2   4     1169.14     1187.16     34.81 o 
   2   2   4      125.70      124.57      8.22 o 
   3   2   4    14112.95    14490.64    282.44 o 
   4   2   4      695.38      727.74     24.27 o 
   5   2   4     6875.14     6614.25    136.60 o 
   6   2   4      132.76      156.61     15.66 o 
   7   2   4      528.24      456.14     29.04 o 
   8   2   4      399.67      394.72     39.39 o 
   9   2   4        9.31       56.94     29.94 o 
 -10   3   4      609.57      495.68     70.33 o 
  -9   3   4       51.06       67.79     43.40 o 
  -8   3   4       13.12      -16.35     32.59 o 
  -7   3   4      777.41      740.52     46.09 o 
  -6   3   4     1266.87     1302.08     59.40 o 
  -5   3   4      871.09      839.85     32.13 o 
  -4   3   4       84.36       86.18     12.16 o 
  -3   3   4     2723.32     2456.83     64.80 o 
  -2   3   4      632.50      589.90     18.02 o 
  -1   3   4        3.16        5.48      5.50 o 
   0   3   4     5224.28     4892.25     99.96 o 
   1   3   4      896.05      947.76     28.58 o 
   2   3   4     6678.52     6702.08    121.33 o 
   3   3   4     1145.32     1081.38     25.90 o 
   4   3   4     1621.32     1482.98     38.30 o 
   5   3   4      448.39      421.29     24.39 o 
   6   3   4      996.99      999.07     32.80 o 
   7   3   4       74.42       41.93     26.16 o 
   8   3   4      710.40      738.19     49.88 o 
   9   3   4     1195.88     1176.47     67.06 o 
 -10   4   4      626.58      493.34     83.76 o 
  -9   4   4       60.13       55.00     29.34 o 
  -8   4   4      350.32      360.79     53.14 o 
  -7   4   4       26.68       52.67     23.65 o 
  -6   4   4      786.76      858.27     47.94 o 
  -5   4   4      545.85      535.78     25.56 o 
  -4   4   4     8237.43     7841.06    188.59 o 
  -3   4   4     8457.50     8073.21    345.04 o 
  -2   4   4     4555.23     4397.66    102.28 o 
  -1   4   4     3571.08     3463.27     82.25 o 
   0   4   4      118.23      120.85     10.17 o 
   1   4   4      930.23      894.84     28.61 o 
   2   4   4     1365.86     1453.23     31.59 o 
   3   4   4     2784.97     2818.90     55.85 o 
   4   4   4      570.60      536.83     20.84 o 
   5   4   4     4411.20     4420.16     95.04 o 
   6   4   4     4084.80     4153.33    108.37 o 
   7   4   4       42.84       25.30     19.42 o 
   8   4   4     1912.86     1697.14     76.67 o 
   9   4   4        8.15        0.52     17.97 o 
 -10   5   4       21.01       31.67     50.26 o 
  -9   5   4      692.87      729.83     88.17 o 
  -8   5   4      147.20      153.45     30.16 o 
  -7   5   4     2386.17     2333.49     92.41 o 
  -6   5   4       42.00        6.36     34.87 o 
  -5   5   4       78.29       49.75     14.52 o 
  -4   5   4      180.85      140.77     15.16 o 
  -3   5   4      841.32      700.63     33.10 o 
  -2   5   4     1983.09     1848.30     47.74 o 
  -1   5   4     3161.15     2909.18     70.94 o 
   0   5   4       43.25       62.30      8.82 o 
   1   5   4      143.27      136.56     11.64 o 
   2   5   4      174.27      149.21     10.99 o 
   3   5   4     3908.43     3772.25     72.55 o 
   4   5   4       58.84       61.66     10.39 o 
   5   5   4     1571.52     1489.03     40.15 o 
   6   5   4      470.39      442.48     26.20 o 
   7   5   4      736.31      775.95     53.65 o 
   8   5   4      266.10      356.56     55.50 o 
 -10   6   4      384.13      257.07     37.78 o 
  -9   6   4      128.09      134.46     25.56 o 
  -8   6   4      222.76      194.87     31.72 o 
  -7   6   4      133.20      106.69     27.83 o 
  -6   6   4     2399.87     2452.67     72.03 o 
  -5   6   4       48.54       54.85     14.94 o 
  -4   6   4     5611.24     5589.72    166.63 o 
  -3   6   4     1967.47     1739.15     61.55 o 
  -2   6   4     1067.23     1074.65     60.23 o 
  -1   6   4     3576.38     3264.99     79.11 o 
   0   6   4      311.54      314.70     15.62 o 
   1   6   4     1138.70     1000.20     31.13 o 
   2   6   4      163.87      150.42     11.52 o 
   3   6   4     6219.30     5962.78    110.33 o 
   4   6   4       52.30       53.16     12.98 o 
   5   6   4     3207.12     3227.54     72.99 o 
   6   6   4     1459.68     1465.13     82.01 o 
   7   6   4      299.88      277.62     41.69 o 
   8   6   4     1862.26     1870.28     79.05 o 
   9   6   4       26.21       23.15     19.29 o 
 -10   7   4      424.75      430.75     68.88 o 
  -9   7   4      246.38      248.51     29.65 o 
  -8   7   4       53.85       45.63     27.14 o 
  -7   7   4       44.75       37.47     24.68 o 
  -6   7   4     1360.03     1385.15     49.85 o 
  -5   7   4      276.70      293.86     27.09 o 
  -4   7   4       27.08        0.00     24.02 o 
  -3   7   4       53.45       46.15     14.78 o 
  -2   7   4      339.34      271.33     14.39 o 
  -1   7   4      176.58      180.87     12.77 o 
   0   7   4     1395.28     1035.95     32.60 o 
   1   7   4        3.20        1.66      8.38 o 
   2   7   4    10504.80    10370.21    206.95 o 
   3   7   4      119.48      147.83     10.35 o 
   4   7   4     4274.37     4000.01     86.09 o 
   5   7   4      831.94      880.38     34.14 o 
   6   7   4       22.31        9.86      8.79 o 
   7   7   4       64.81       30.76     10.78 o 
   8   7   4     1085.24     1062.70     58.65 o 
   9   7   4       69.68       23.37     20.02 o 
  -9   8   4      140.03      105.09     32.20 o 
  -8   8   4       46.97       26.66     20.09 o 
  -7   8   4        4.50        9.65     23.13 o 
  -6   8   4     1328.57     1303.60     59.83 o 
  -5   8   4        5.74        8.95     18.58 o 
  -4   8   4     1269.07     1230.29     73.68 o 
  -3   8   4     5065.07     4485.16    232.83 o 
  -2   8   4     1592.90     1494.79     85.22 o 
  -1   8   4     8141.51     7636.01    175.52 o 
   0   8   4      452.36      514.55     22.06 o 
   1   8   4      231.53      217.25     18.96 o 
   2   8   4       18.68       24.50     12.15 o 
   3   8   4     2194.03     2042.59     49.74 o 
   4   8   4      851.26      774.94     30.55 o 
   5   8   4     5979.86     5594.51    135.31 o 
   6   8   4      476.10      495.82     36.67 o 
   7   8   4      132.20      120.41     27.22 o 
   8   8   4      526.13      521.09     44.01 o 
   9   8   4       57.01       13.33     21.06 o 
  -9   9   4      594.00      524.04     47.44 o 
  -8   9   4        2.08       12.97     19.93 o 
  -7   9   4     1026.28     1000.61     49.21 o 
  -6   9   4      248.18      291.05     50.52 o 
  -5   9   4      184.37      230.06     27.17 o 
  -4   9   4      710.53      657.32     38.03 o 
  -3   9   4      880.64      791.05     42.17 o 
  -2   9   4      575.79      623.25     25.23 o 
  -1   9   4     4338.22     4172.29    166.34 o 
   0   9   4     2087.05     1939.31     53.34 o 
   1   9   4        0.51       11.99     10.43 o 
   2   9   4     3843.23     3772.01     82.79 o 
   3   9   4     3783.04     3276.40    100.49 o 
   4   9   4        7.55        8.40     10.15 o 
   5   9   4      519.71      455.84     35.64 o 
   6   9   4      416.09      422.78     34.79 o 
   7   9   4      834.28      793.14     48.81 o 
   8   9   4       96.46       95.77     29.69 o 
  -9  10   4      156.98      165.05     27.11 o 
  -8  10   4       61.47       86.18     23.21 o 
  -7  10   4        2.17       23.00     22.15 o 
  -6  10   4     1686.72     1746.38     59.13 o 
  -5  10   4      144.41      154.30     25.90 o 
  -4  10   4     5877.86     5637.54    173.45 o 
  -3  10   4       63.21       55.26     19.60 o 
  -2  10   4      850.72      904.72     67.43 o 
  -1  10   4       18.85       13.40     10.81 o 
   0  10   4       67.78       57.90     12.46 o 
   1  10   4       34.91       27.81     15.05 o 
   2  10   4       86.97      123.13     13.53 o 
   3  10   4      132.72      142.61     14.45 o 
   4  10   4      264.80      276.14     17.78 o 
   5  10   4      172.50      158.27     24.87 o 
   6  10   4     2737.17     2518.14    122.53 o 
   7  10   4       96.25      132.34     28.37 o 
   8  10   4      930.77      859.55     54.85 o 
  -9  11   4      208.36      192.06     29.82 o 
  -8  11   4       21.50       24.75     21.02 o 
  -7  11   4      565.74      593.72     55.24 o 
  -6  11   4      668.43      649.49     35.40 o 
  -5  11   4      258.14      242.98     23.39 o 
  -4  11   4        5.74       23.16     15.02 o 
  -3  11   4       60.27       80.99     23.07 o 
  -2  11   4      560.23      503.83     25.25 o 
  -1  11   4      741.67      657.03     52.91 o 
   0  11   4     2197.20     1856.13    122.96 o 
   1  11   4       24.79       40.15     12.93 o 
   2  11   4     4519.79     4357.87    102.01 o 
   3  11   4     1218.18     1144.82     35.32 o 
   4  11   4     2900.32     2754.06     65.94 o 
   5  11   4     1164.17     1108.16    117.47 o 
   6  11   4      127.38      168.98     27.84 o 
   7  11   4      329.90      292.35     71.84 o 
   8  11   4      184.08      209.21     47.73 o 
  -9  12   4       62.86       67.31     30.23 o 
  -8  12   4       21.72       35.36     23.22 o 
  -7  12   4      371.70      396.63     31.96 o 
  -6  12   4       88.59       94.10     21.32 o 
  -5  12   4      308.62      323.81     26.08 o 
  -4  12   4        1.05       -4.23     14.07 o 
  -3  12   4     4313.38     4382.87    220.87 o 
  -2  12   4       21.37       32.91     19.74 o 
  -1  12   4     1475.58     1377.24     45.02 o 
   0  12   4       41.41       47.24     13.85 o 
   1  12   4      710.78      670.65     30.07 o 
   2  12   4        8.09        8.86     12.10 o 
   3  12   4     4904.72     4469.18     98.53 o 
   4  12   4      409.45      423.51     30.99 o 
   5  12   4     1492.51     1449.50     71.49 o 
   6  12   4      556.13      499.71     40.35 o 
   7  12   4      223.26      277.58     38.81 o 
   8  12   4       61.81       47.46     29.77 o 
  -8  13   4        5.78      -24.13     25.00 o 
  -7  13   4      222.28      219.40     27.95 o 
  -6  13   4      711.59      700.42     38.56 o 
  -5  13   4       91.76      133.47     21.76 o 
  -4  13   4       26.70       40.80     24.07 o 
  -3  13   4     1579.38     1729.00     73.57 o 
  -2  13   4       44.31       64.22     22.56 o 
  -1  13   4      468.35      436.81     35.49 o 
   0  13   4     3227.66     3008.77     87.78 o 
   1  13   4        4.17       -3.23     15.38 o 
   2  13   4     1005.25      978.07     91.48 o 
   3  13   4      286.19      327.59     21.18 o 
   4  13   4       21.22       13.74     12.99 o 
   5  13   4      326.78      375.30     35.47 o 
   6  13   4      369.64      397.80     38.33 o 
   7  13   4      207.48      295.93     38.11 o 
   8  13   4      559.48      593.05     49.86 o 
  -8  14   4       26.37       33.84     28.77 o 
  -7  14   4        1.13      -20.42     20.42 o 
  -6  14   4      728.58      835.73     61.84 o 
  -5  14   4        3.17       -2.70     25.73 o 
  -4  14   4     2751.42     2628.41     98.28 o 
  -3  14   4     1869.77     2047.81     82.80 o 
  -2  14   4      382.84      443.91     36.81 o 
  -1  14   4      138.67      120.56     18.61 o 
   0  14   4        3.55       -0.74     14.45 o 
   1  14   4      418.55      417.69     26.76 o 
   2  14   4        2.41       13.98     15.41 o 
   3  14   4     1349.67     1244.43     40.57 o 
   4  14   4       23.84       27.62     13.85 o 
   5  14   4     1347.34     1175.38     58.88 o 
   6  14   4     1568.25     1527.21     71.42 o 
   7  14   4       26.47       23.17     27.69 o 
  -8  15   4       29.55       -9.86     46.83 o 
  -7  15   4      223.88      336.88     43.12 o 
  -6  15   4       40.08       98.57     32.74 o 
  -5  15   4      507.37      605.67     47.33 o 
  -4  15   4        4.80       -3.52     49.79 o 
  -3  15   4       75.43       97.68     29.12 o 
  -2  15   4       38.61       55.58     24.23 o 
  -1  15   4     1182.98     1143.48     57.48 o 
   0  15   4      102.63      150.23     24.29 o 
   1  15   4       73.42       43.62     17.72 o 
   2  15   4      501.70      517.53     30.89 o 
   3  15   4     1173.24     1077.11     40.39 o 
   4  15   4       70.75       54.63     17.26 o 
   5  15   4        9.80        9.23     14.99 o 
   6  15   4       69.92       92.53     29.87 o 
   7  15   4      394.98      353.55     42.27 o 
  -7  16   4      140.04      124.88     37.18 o 
  -6  16   4      804.74      818.48     56.49 o 
  -5  16   4      268.28      285.03     39.03 o 
  -4  16   4       54.26        1.74     31.22 o 
  -3  16   4     1337.86     1312.41     96.02 o 
  -2  16   4        5.47        7.36     22.93 o 
  -1  16   4      636.20      599.63     34.26 o 
   0  16   4      100.57       75.48     19.25 o 
   1  16   4     1419.18     1370.78     51.04 o 
   2  16   4      269.72      280.18     26.61 o 
   3  16   4     1543.17     1565.61     56.08 o 
   4  16   4        5.47        8.11     11.65 o 
   5  16   4      668.42      638.06     79.81 o 
   6  16   4      939.95      861.46     67.85 o 
   7  16   4       24.34       58.91     31.26 o 
  -7  17   4        4.30      -24.03     31.90 o 
  -6  17   4      274.98      293.00     42.95 o 
  -5  17   4      109.78      157.34     43.96 o 
  -4  17   4       28.83       23.31     28.27 o 
  -3  17   4      555.33      647.63     48.80 o 
  -2  17   4       20.95       13.32     25.96 o 
  -1  17   4      111.09       68.31     21.72 o 
   0  17   4     1876.24     1536.92     70.26 o 
   1  17   4      121.54      121.70     22.70 o 
   2  17   4      579.94      643.74     36.70 o 
   3  17   4      279.56      232.50     49.22 o 
   4  17   4       48.31       26.99     18.65 o 
   5  17   4       98.03       72.11     29.78 o 
   6  17   4      149.67      147.47     46.96 o 
  -6  18   4       30.31      132.45     37.93 o 
  -5  18   4       89.87      107.91     36.93 o 
  -4  18   4      231.01      266.27     41.34 o 
  -3  18   4     1562.38     1587.21     82.13 o 
  -2  18   4      425.03      427.18     56.27 o 
  -1  18   4       62.17       27.86     15.46 o 
   0  18   4       27.52       26.49     13.75 o 
   1  18   4      124.61      158.31     69.05 o 
   2  18   4       33.19       80.91     22.58 o 
   3  18   4      658.22      649.64     38.91 o 
   4  18   4       81.98      164.90     33.33 o 
   5  18   4     1269.88     1090.35     93.32 o 
   6  18   4      172.59      168.59     36.91 o 
  -6  19   4      257.39      277.07     45.46 o 
  -5  19   4      779.88      810.26     59.59 o 
  -4  19   4        2.68      -27.57     39.37 o 
  -3  19   4      175.66      215.74     38.96 o 
  -2  19   4       76.22       64.07     31.51 o 
  -1  19   4      488.04      571.09     47.81 o 
   0  19   4      696.15      585.40     41.77 o 
   1  19   4        0.32      -17.89     17.89 o 
   2  19   4       50.98       13.15     26.71 o 
   3  19   4      939.65      851.34     44.90 o 
   4  19   4        0.34        4.92     15.16 o 
   5  19   4       38.26       42.20     30.79 o 
  -5  20   4       11.96      -34.18     34.18 o 
  -4  20   4      374.91      493.70     52.16 o 
  -3  20   4        4.37       18.54     33.15 o 
  -2  20   4      118.19      138.08     35.15 o 
  -1  20   4       31.66       27.89     29.51 o 
   0  20   4        2.51        7.91     15.94 o 
   1  20   4      334.49      358.39     28.71 o 
   2  20   4       24.78       17.49     20.62 o 
   3  20   4        9.70       15.67     27.90 o 
   4  20   4       58.20        9.27     47.65 o 
  -4  21   4      294.11      358.13     48.62 o 
  -3  21   4      242.02      310.68     54.89 o 
  -2  21   4       57.25      119.78     34.99 o 
  -1  21   4      120.88      154.92     35.85 o 
   0  21   4      959.92      954.63     50.81 o 
   1  21   4       41.03       13.87     21.71 o 
   2  21   4      562.81      646.25     37.07 o 
   3  21   4      475.37      389.15     49.53 o 
   4  21   4        9.39      -12.27     20.93 o 
  -3  22   4      348.61      408.14     49.31 o 
  -2  22   4       15.69      -12.12     32.31 o 
  -1  22   4      290.05      312.83     53.18 o 
   0  22   4      151.31       81.01     59.35 o 
   1  22   4        9.81       20.47     21.18 o 
   2  22   4      121.79      149.19     27.13 o 
   3  22   4       91.39       27.19     22.11 o 
  -2  23   4      163.02      209.21     44.47 o 
  -1  23   4      106.39      139.00     37.88 o 
   0  23   4      473.61      504.17     52.66 o 
   1  23   4        1.05       20.32     23.92 o 
  -9   0   5       34.09       -4.55     47.18 o 
  -7   0   5       21.53       37.57     34.40 o 
  -5   0   5     1038.45     1075.77     76.85 o 
  -3   0   5     1243.29     1341.44     47.35 o 
  -1   0   5     4985.59     5126.58    149.57 o 
   1   0   5    15778.31    16637.72    459.97 o 
   3   0   5     4620.48     4530.02    135.24 o 
   5   0   5     6662.68     6746.68    216.19 o 
   7   0   5     2241.54     2245.09     83.83 o 
   9   0   5       29.84       66.05     47.09 o 
 -10   1   5      197.91      145.72     40.11 o 
  -9   1   5        1.83        0.92     30.11 o 
  -8   1   5      456.50      521.16     93.66 o 
  -7   1   5      109.83      162.74     30.80 o 
  -6   1   5      512.49      602.46     60.73 o 
  -5   1   5     5837.47     6490.18    208.58 o 
  -4   1   5        1.81        0.21     11.51 o 
  -3   1   5      759.58      743.67     22.34 o 
  -2   1   5      248.57      255.51     12.48 o 
  -1   1   5     2061.05     1887.38     43.73 o 
   0   1   5     5523.62     5931.83    120.85 o 
   1   1   5     3247.60     3223.34     79.56 o 
   2   1   5     7520.77     7731.99    176.73 o 
   3   1   5      340.11      385.14     19.24 o 
   4   1   5     1740.45     1682.40     43.38 o 
   5   1   5      100.46      137.91     14.97 o 
   6   1   5      586.34      589.89     30.69 o 
   7   1   5      111.74      129.98     17.40 o 
   9   1   5      352.34      322.90     41.86 o 
 -10   2   5      169.41      210.56     42.15 o 
  -9   2   5        1.53        3.83     30.44 o 
  -8   2   5      109.36       90.77     30.32 o 
  -7   2   5      295.50      268.47     34.07 o 
  -6   2   5       20.73       16.84     21.74 o 
  -5   2   5      126.36      144.21     25.41 o 
  -4   2   5     4344.24     4124.39    151.69 o 
  -3   2   5       21.29       20.83     10.63 o 
  -2   2   5     3410.24     2916.44     63.31 o 
  -1   2   5       15.13       25.54      7.30 o 
   0   2   5     3373.63     3446.25     73.49 o 
   1   2   5       67.88       91.36     12.72 o 
   2   2   5     2219.29     2248.52     51.38 o 
   3   2   5      330.94      319.17     16.33 o 
   4   2   5      279.42      265.64     16.26 o 
   5   2   5       20.67       38.53     12.08 o 
   6   2   5      169.49      236.49     18.60 o 
   7   2   5       47.07       19.41     20.81 o 
   9   2   5       89.83       46.09     28.74 o 
 -10   3   5       11.65        4.32     40.96 o 
  -9   3   5        5.11       13.78     31.38 o 
  -8   3   5       32.27        8.29     26.12 o 
  -7   3   5     1810.42     2099.61     87.24 o 
  -6   3   5       91.39       54.98     23.83 o 
  -5   3   5     5473.33     5510.84    247.71 o 
  -4   3   5       74.93       78.62     12.76 o 
  -3   3   5      499.09      473.26     17.24 o 
  -2   3   5       63.31       63.57     12.17 o 
  -1   3   5     3910.97     3656.43     77.69 o 
   0   3   5      150.36      181.55     11.15 o 
   1   3   5     8296.52     8339.06    189.91 o 
   2   3   5      642.95      581.44     22.52 o 
   3   3   5     1308.79     1298.72     34.98 o 
   4   3   5       45.60       52.84     11.40 o 
   5   3   5      861.80      891.16     30.17 o 
   6   3   5      115.18      104.95     18.41 o 
   7   3   5      696.39      636.58     34.39 o 
   8   3   5      130.89      102.76     35.90 o 
   9   3   5      813.14      905.68     86.55 o 
 -10   4   5      247.19      181.39     40.88 o 
  -9   4   5      330.28      314.31     55.45 o 
  -8   4   5       11.23       -2.22     26.04 o 
  -7   4   5       16.35       35.83     25.53 o 
  -6   4   5        5.92      -15.89     20.25 o 
  -5   4   5      660.34      610.24     28.75 o 
  -4   4   5     4037.85     3858.93    150.03 o 
  -3   4   5       89.88       91.02     11.29 o 
  -2   4   5     3134.51     2945.54     98.21 o 
  -1   4   5     1656.49     1479.52     36.37 o 
   0   4   5      251.90      266.38     12.97 o 
   1   4   5     7439.12     7422.82    170.10 o 
   2   4   5       44.92       55.87      9.47 o 
   3   4   5     2761.19     2540.21     96.77 o 
   4   4   5      262.54      276.51     16.54 o 
   5   4   5     2638.35     2534.00     70.28 o 
   6   4   5       98.63      120.93     27.40 o 
   7   4   5     2817.30     2677.34     79.82 o 
   8   4   5      410.91      479.14     42.24 o 
   9   4   5       17.03       33.32     20.66 o 
  -9   5   5        1.93       24.31     38.47 o 
  -8   5   5      177.31      228.01     44.99 o 
  -7   5   5        6.81      -17.05     22.47 o 
  -6   5   5        8.77       -1.30     21.74 o 
  -5   5   5     1056.22      942.88     36.45 o 
  -4   5   5     3004.86     2679.16     94.83 o 
  -3   5   5      595.40      583.46     19.72 o 
  -2   5   5     1123.03     1058.71     44.54 o 
  -1   5   5      625.62      600.06     22.72 o 
   0   5   5     4153.85     4035.28    130.08 o 
   1   5   5       16.64        9.75      5.79 o 
   2   5   5    17329.73    17292.12    338.94 o 
   3   5   5        0.39       -4.53      7.21 o 
   4   5   5     6486.92     6305.08    130.49 o 
   5   5   5      662.79      612.00     26.55 o 
   6   5   5      652.70      658.60     36.79 o 
   7   5   5       21.30       21.26     11.85 o 
   8   5   5     1340.98     1405.93    105.24 o 
   9   5   5       21.38       14.89     21.10 o 
  -9   6   5       21.34       46.05     44.82 o 
  -8   6   5       66.54       58.56     35.42 o 
  -7   6   5      112.33      116.61     29.07 o 
  -6   6   5      130.70      105.50     35.68 o 
  -5   6   5      909.54      867.95     38.67 o 
  -4   6   5     1327.84     1121.39     81.76 o 
  -3   6   5      202.46      173.94     19.60 o 
  -2   6   5     4547.01     4051.24     96.95 o 
  -1   6   5     2503.94     2262.63     98.82 o 
   0   6   5     2056.15     1863.21     50.42 o 
   1   6   5     1705.40     1590.90     45.19 o 
   2   6   5       58.16       68.53     11.09 o 
   3   6   5       31.50       26.56      8.33 o 
   4   6   5     3507.78     3369.90     75.09 o 
   5   6   5      375.57      344.42     22.91 o 
   6   6   5        4.33       -3.25     14.06 o 
   7   6   5     1510.17     1480.64     66.79 o 
   8   6   5     1877.51     1767.51     79.01 o 
   9   6   5       49.83       33.49     22.70 o 
  -9   7   5       16.29       16.74     48.76 o 
  -8   7   5      643.93      667.45     51.23 o 
  -7   7   5     1503.31     1614.09    114.29 o 
  -6   7   5      222.06      164.53     30.42 o 
  -5   7   5     2447.28     2500.92     73.54 o 
  -4   7   5      123.95      167.51     24.19 o 
  -3   7   5     1242.92     1201.64     50.43 o 
  -2   7   5       22.15       21.58      9.20 o 
  -1   7   5      983.22      836.23     29.47 o 
   0   7   5       31.44       43.32     14.76 o 
   1   7   5     6999.51     6830.36    158.85 o 
   2   7   5     1516.87     1414.71     44.83 o 
   3   7   5       92.68      107.85     12.63 o 
   4   7   5     3369.93     3219.06     84.03 o 
   5   7   5     1654.39     1611.31     51.06 o 
   6   7   5      126.72       82.63     39.27 o 
   7   7   5      561.93      568.39     42.82 o 
   8   7   5      195.13      223.68     35.87 o 
  -9   8   5       89.79       73.26     26.20 o 
  -8   8   5      399.76      341.31     41.94 o 
  -7   8   5       84.56       96.44     30.69 o 
  -6   8   5      399.88      437.55     39.77 o 
  -5   8   5      506.46      516.13     34.97 o 
  -4   8   5     3330.34     3296.95    108.24 o 
  -3   8   5      381.66      346.80     26.98 o 
  -2   8   5     7703.01     7149.00    165.14 o 
  -1   8   5       31.76        7.37      9.58 o 
   0   8   5       58.90       55.02     12.01 o 
   1   8   5      526.79      480.25     22.68 o 
   2   8   5      592.97      565.11     25.07 o 
   3   8   5     1881.53     1754.95     45.40 o 
   4   8   5       36.16       60.07     19.50 o 
   5   8   5       65.06       80.80     16.03 o 
   6   8   5      385.48      381.79     34.50 o 
   7   8   5      893.31      934.50     53.93 o 
   8   8   5     2367.01     2282.35     93.91 o 
  -9   9   5       65.68       51.03     25.80 o 
  -8   9   5      360.81      376.34     43.38 o 
  -7   9   5       70.11      119.14     30.60 o 
  -6   9   5       13.89       15.22     18.78 o 
  -5   9   5      523.18      618.00     39.40 o 
  -4   9   5     1778.89     1668.77     66.19 o 
  -3   9   5      121.45      130.15     21.50 o 
  -2   9   5       30.01       39.14     10.78 o 
  -1   9   5     1253.77     1249.41     39.84 o 
   0   9   5      446.60      380.36     20.79 o 
   1   9   5     1680.92     1553.21     59.03 o 
   2   9   5    11166.92    10697.04    245.06 o 
   3   9   5      235.30      238.04     16.98 o 
   4   9   5     3218.23     2952.00     78.81 o 
   5   9   5      105.30      102.62     20.35 o 
   6   9   5      975.46      981.45    115.54 o 
   7   9   5      197.47      201.63     32.19 o 
   8   9   5      507.82      608.30     48.92 o 
  -9  10   5       17.40       20.15     24.61 o 
  -8  10   5        0.02       -6.78     21.50 o 
  -7  10   5       42.41       50.20     29.16 o 
  -6  10   5       16.05      -14.71     23.02 o 
  -5  10   5      952.31      947.10     82.00 o 
  -4  10   5      631.23      548.74     37.13 o 
  -3  10   5        2.75       16.62     17.84 o 
  -2  10   5        1.88        2.07     10.30 o 
  -1  10   5     4807.87     4310.67    106.01 o 
   0  10   5      230.66      226.34     17.53 o 
   1  10   5     2613.21     2336.87    154.93 o 
   2  10   5       66.12      104.33     15.37 o 
   3  10   5       47.69       56.81     13.05 o 
   4  10   5      277.43      305.08     22.58 o 
   5  10   5     1409.20     1333.91     46.72 o 
   6  10   5      101.92       29.42     30.69 o 
   7  10   5     1568.92     1486.71     69.06 o 
   8  10   5      159.55      207.81     36.02 o 
  -9  11   5        1.32       44.26     50.52 o 
  -8  11   5      575.55      573.99     39.15 o 
  -7  11   5      217.16      207.45     27.61 o 
  -6  11   5       22.05       14.93     26.32 o 
  -5  11   5      137.33      136.93     27.92 o 
  -4  11   5      750.25      803.43     55.71 o 
  -3  11   5      349.36      359.00     31.58 o 
  -2  11   5      417.51      431.06     23.19 o 
  -1  11   5     1125.09      986.62     36.01 o 
   0  11   5      761.90      680.30     29.48 o 
   1  11   5     2436.87     2359.90     66.01 o 
   2  11   5     5112.99     4575.09    251.45 o 
   3  11   5     1212.78     1228.16     37.87 o 
   4  11   5     3059.92     2850.10     78.26 o 
   5  11   5        6.96        3.63     14.47 o 
   6  11   5      151.88      173.56     29.63 o 
   7  11   5      182.28      181.26     31.14 o 
   8  11   5      549.67      508.27     46.21 o 
  -8  12   5       27.85       28.92     24.11 o 
  -7  12   5       43.66       72.19     26.92 o 
  -6  12   5      531.08      520.38     35.42 o 
  -5  12   5        0.42      -12.79     15.45 o 
  -4  12   5     3525.39     3595.60    122.21 o 
  -3  12   5      761.42      802.52     46.06 o 
  -2  12   5     3270.08     3114.84     91.06 o 
  -1  12   5      100.11      119.07     16.48 o 
   0  12   5       27.54        9.33     13.82 o 
   1  12   5        0.80       13.16     13.96 o 
   2  12   5       46.75       39.13     15.17 o 
   3  12   5      273.95      235.54     18.82 o 
   4  12   5        3.43        9.76     14.55 o 
   5  12   5      142.59       85.43     16.08 o 
   6  12   5      468.63      404.90     73.94 o 
   7  12   5       48.79       -7.20     24.81 o 
  -8  13   5      143.26      168.50     28.84 o 
  -7  13   5     1450.19     1521.53    110.56 o 
  -6  13   5       33.85       44.59     29.43 o 
  -5  13   5      491.46      558.96     49.58 o 
  -4  13   5       51.61       50.99     26.59 o 
  -3  13   5      159.94      146.56     27.59 o 
  -2  13   5       11.36       13.03     20.81 o 
  -1  13   5     1459.69     1407.58     47.64 o 
   0  13   5      209.28      199.54     35.58 o 
   1  13   5      666.71      807.82     35.31 o 
   2  13   5     1224.76     1156.12     43.00 o 
   3  13   5        7.52       24.62     16.85 o 
   4  13   5      434.95      411.86     24.56 o 
   5  13   5     1086.60      871.66     98.04 o 
   6  13   5      929.04     1013.53     56.65 o 
   7  13   5       29.18       35.11     27.65 o 
  -8  14   5        8.71       39.64     33.70 o 
  -7  14   5        6.12      -41.43     41.43 o 
  -6  14   5       18.82       14.56     29.57 o 
  -5  14   5      421.29      417.81     79.55 o 
  -4  14   5       20.05       -3.33     25.77 o 
  -3  14   5        2.94       17.23     23.16 o 
  -2  14   5      494.39      545.72     40.07 o 
  -1  14   5      931.72      929.22     40.00 o 
   0  14   5        1.32       -8.51     14.38 o 
   1  14   5      185.61      213.59     22.38 o 
   2  14   5       58.02      112.25     19.39 o 
   3  14   5      187.55      229.52     23.29 o 
   4  14   5      321.27      343.78     23.32 o 
   5  14   5     1313.47     1217.83     61.06 o 
   6  14   5       47.55       19.64     11.91 o 
   7  14   5      379.83      365.92     64.59 o 
  -7  15   5      121.46       77.98     37.36 o 
  -6  15   5       11.81        6.48     32.42 o 
  -5  15   5      136.19      153.36     35.34 o 
  -4  15   5     1154.64     1169.34     62.90 o 
  -3  15   5       62.39       52.07     37.57 o 
  -2  15   5       73.58       82.43     41.39 o 
  -1  15   5        4.40      -15.17     15.17 o 
   0  15   5     1841.51     1528.32     52.75 o 
   1  15   5      721.32      731.23     35.95 o 
   2  15   5     3870.23     3474.83     95.20 o 
   3  15   5      262.12      299.41     26.35 o 
   4  15   5     1295.16     1267.51     48.90 o 
   5  15   5       19.69       11.77     12.26 o 
   6  15   5      276.49      269.29     37.54 o 
  -7  16   5        4.44       41.99     36.26 o 
  -6  16   5      273.47      352.20     45.93 o 
  -5  16   5      192.19      223.21     38.11 o 
  -4  16   5      973.24     1104.31     62.27 o 
  -3  16   5        4.45      -11.47     36.63 o 
  -2  16   5      517.45      559.33     68.75 o 
  -1  16   5     1176.47     1223.27     61.96 o 
   0  16   5      326.72      324.88     27.15 o 
   1  16   5        9.70      -12.86     17.32 o 
   2  16   5      350.63      441.50     31.42 o 
   3  16   5      325.22      270.79     27.01 o 
   4  16   5      156.42      168.35     21.09 o 
   5  16   5      621.84      591.84     46.76 o 
   6  16   5      124.73      142.57    108.42 o 
  -6  17   5        0.87      -29.00     32.98 o 
  -5  17   5      245.17      301.17     42.76 o 
  -4  17   5      240.82      311.42     41.37 o 
  -3  17   5      807.98      907.02     57.48 o 
  -2  17   5      245.47      261.64     36.55 o 
  -1  17   5      516.53      554.30     45.06 o 
   0  17   5       27.66       32.24     19.71 o 
   1  17   5      180.38      235.11     26.87 o 
   2  17   5       47.07       19.69     23.93 o 
   3  17   5       17.72       41.64     21.05 o 
   4  17   5       84.90      139.56     21.39 o 
   5  17   5      313.17      238.26     43.87 o 
   6  17   5       23.31       30.93     29.89 o 
  -6  18   5        3.75      -28.22     37.65 o 
  -5  18   5        1.55      -15.99     36.80 o 
  -4  18   5       78.70       85.89     34.65 o 
  -3  18   5      227.54      261.90     40.53 o 
  -2  18   5      518.06      535.82     46.69 o 
  -1  18   5      207.07      160.36     33.24 o 
   0  18   5        2.88        1.63     25.96 o 
   1  18   5       51.28       48.81     22.02 o 
   2  18   5        4.93      -10.15     19.74 o 
   3  18   5       40.72      113.29     24.58 o 
   4  18   5      352.50      219.67     57.70 o 
   5  18   5      386.00      336.58     42.37 o 
  -5  19   5        0.64      -13.77     34.78 o 
  -4  19   5      351.22      365.29     47.61 o 
  -3  19   5        0.52        6.29     32.67 o 
  -2  19   5        2.73        0.50     28.66 o 
  -1  19   5      196.54      146.27     58.15 o 
   0  19   5       12.30        5.13     15.26 o 
   1  19   5       25.10       50.50     23.02 o 
   2  19   5      615.16      623.02     39.79 o 
   3  19   5        2.25       -7.20     23.21 o 
   4  19   5     1077.08     1033.15    104.86 o 
  -5  20   5        0.74      -47.18     47.18 o 
  -4  20   5       15.62       23.06     35.51 o 
  -3  20   5        1.44      -18.59     32.78 o 
  -2  20   5        3.95       14.09     30.90 o 
  -1  20   5     1745.97     1692.78    117.60 o 
   0  20   5      156.61      103.76     35.73 o 
   1  20   5      267.02      295.64     49.79 o 
   2  20   5      186.46      193.50     31.52 o 
   3  20   5      125.78      107.11     28.33 o 
   4  20   5       10.81        7.17     19.94 o 
  -4  21   5      235.53      269.37     47.25 o 
  -3  21   5      188.35      302.67     66.47 o 
  -2  21   5        0.97       44.91     33.57 o 
  -1  21   5      199.32      258.09     41.76 o 
   0  21   5       19.13       47.23     32.60 o 
   1  21   5      144.97      120.02     39.84 o 
   2  21   5      329.39      269.53     41.79 o 
   3  21   5       79.39       97.18     35.39 o 
  -2  22   5      564.36      642.65     56.82 o 
  -1  22   5       21.52      -28.17     30.42 o 
   0  22   5       25.72       42.46     36.41 o 
   1  22   5       75.73       54.54     20.22 o 
  -8   0   6      327.29      340.86     62.53 o 
  -6   0   6     3156.98     3311.96    173.26 o 
  -4   0   6       96.44       93.58     32.77 o 
  -2   0   6     4645.49     4517.79    135.42 o 
   0   0   6    12068.02    12678.29    356.30 o 
   2   0   6     1551.88     1351.53     70.51 o 
   4   0   6     4183.60     3860.54    121.42 o 
   6   0   6       47.08       64.89     22.63 o 
   8   0   6      238.10      204.11    102.24 o 
  -9   1   6       20.86        2.39     34.08 o 
  -8   1   6      186.83      194.62     47.22 o 
  -7   1   6      240.71      305.00     38.45 o 
  -6   1   6     2034.25     1991.84     91.99 o 
  -5   1   6     2184.92     1966.71     81.51 o 
  -4   1   6       42.77       34.53     12.45 o 
  -3   1   6     1426.59     1342.71     62.64 o 
  -2   1   6        0.32       24.60     17.01 o 
  -1   1   6     1551.68     1492.54     37.82 o 
   0   1   6      396.81      457.37     34.84 o 
   1   1   6     1551.29     1486.76     37.52 o 
   2   1   6      497.21      444.10     31.69 o 
   3   1   6     2214.90     1989.14     49.19 o 
   4   1   6     2481.63     2480.67     59.88 o 
   5   1   6      181.56      192.12     17.52 o 
   6   1   6      509.74      586.49     27.52 o 
   7   1   6      189.15      288.37     23.29 o 
   8   1   6      143.90       76.00     30.74 o 
  -9   2   6      551.29      580.12     92.25 o 
  -8   2   6        0.45      -20.57     29.67 o 
  -7   2   6       10.54       14.16     26.05 o 
  -6   2   6       17.64       22.25     25.87 o 
  -5   2   6     1380.86     1234.14     85.30 o 
  -4   2   6      286.84      315.48     20.39 o 
  -3   2   6      260.51      243.08     13.79 o 
  -2   2   6      370.80      355.01     16.11 o 
  -1   2   6     2490.48     2540.11     80.77 o 
   0   2   6      214.46      210.62     15.15 o 
   1   2   6     2759.59     2659.99     68.48 o 
   2   2   6      125.49      119.39     12.77 o 
   3   2   6     1846.83     1795.57     45.72 o 
   4   2   6       91.38      104.38     13.91 o 
   5   2   6     4985.58     5048.34    114.07 o 
   6   2   6       69.10       89.94     16.31 o 
   7   2   6     5732.09     5510.85    147.07 o 
   8   2   6       88.32       68.96     27.43 o 
  -9   3   6        0.74       23.07     87.92 o 
  -8   3   6     1163.32     1330.75     72.54 o 
  -7   3   6       20.89       23.17     28.00 o 
  -6   3   6     3919.24     3758.76    134.89 o 
  -5   3   6       72.53      115.02     26.03 o 
  -4   3   6       91.28       61.87     14.23 o 
  -3   3   6      338.80      296.33     24.61 o 
  -2   3   6       87.56       99.10     10.80 o 
  -1   3   6        9.82       25.56      8.73 o 
   0   3   6       27.82       29.75     12.41 o 
   1   3   6        7.88        4.35      6.26 o 
   2   3   6      899.77      950.99     40.41 o 
   3   3   6       41.34       35.06     13.03 o 
   4   3   6     4419.97     4304.09     94.13 o 
   5   3   6        2.71       21.88     12.91 o 
   6   3   6     3810.58     3706.08     85.97 o 
   7   3   6      214.11      184.43     23.23 o 
   8   3   6      620.98      627.31     47.07 o 
  -9   4   6      103.63       99.38     47.05 o 
  -8   4   6      389.13      333.57     42.40 o 
  -7   4   6       50.16       59.89     28.71 o 
  -6   4   6     1258.53     1228.35     63.20 o 
  -5   4   6      148.44      118.76     37.40 o 
  -4   4   6      178.63      204.70     25.55 o 
  -3   4   6       28.95       34.82     12.14 o 
  -2   4   6     2444.81     2023.48     61.92 o 
  -1   4   6     1522.70     1441.49     37.17 o 
   0   4   6     6605.41     6079.67    158.12 o 
   1   4   6     1498.14     1459.53     43.16 o 
   2   4   6      465.49      453.78     21.42 o 
   3   4   6     1053.99     1095.27     38.09 o 
   4   4   6      684.02      689.42     26.35 o 
   5   4   6      217.02      261.73     30.55 o 
   6   4   6      176.54      237.61     23.13 o 
   7   4   6     1137.66     1043.23     43.93 o 
   8   4   6      309.20      372.07     39.98 o 
  -9   5   6        0.35      -15.71     32.30 o 
  -8   5   6       22.30       26.75     30.52 o 
  -7   5   6       80.36       61.23     29.80 o 
  -6   5   6      661.09      532.05     42.24 o 
  -5   5   6     5099.02     4793.89    335.24 o 
  -4   5   6       90.43       90.94     15.54 o 
  -3   5   6     2757.58     2625.12     73.42 o 
  -2   5   6       33.88       35.49      9.50 o 
  -1   5   6     1328.94     1205.20     33.70 o 
   0   5   6      239.72      205.34     15.55 o 
   1   5   6     5339.11     4853.15    142.67 o 
   2   5   6        0.22        8.94     13.16 o 
   3   5   6    11415.13    10984.74    249.98 o 
   4   5   6      168.17      151.04     14.78 o 
   5   5   6       27.34       33.15     15.39 o 
   6   5   6        7.20       23.37     20.23 o 
   7   5   6      198.98      251.96     33.89 o 
   8   5   6        1.17        8.53     14.21 o 
  -9   6   6      144.15      187.69     40.81 o 
  -8   6   6      283.34      326.32     43.57 o 
  -7   6   6      176.11      181.18     50.18 o 
  -6   6   6       30.53      -19.11     23.62 o 
  -5   6   6      224.64      197.59     20.71 o 
  -4   6   6      110.69      125.10     17.41 o 
  -3   6   6     1212.94     1156.48     41.53 o 
  -2   6   6     2613.34     2295.82     70.96 o 
  -1   6   6      139.63      129.41     16.61 o 
   0   6   6     1103.25      973.90     33.04 o 
   1   6   6     6366.08     5933.84    154.39 o 
   2   6   6      160.95      173.45     15.86 o 
   3   6   6       46.25       36.40     13.73 o 
   4   6   6      107.00       91.99     16.33 o 
   5   6   6     1598.37     1479.28     49.46 o 
   6   6   6      149.06      142.42     27.43 o 
   7   6   6     1580.43     1679.79     73.94 o 
   8   6   6      214.92      238.59     46.83 o 
  -9   7   6        0.21       -1.30     33.99 o 
  -8   7   6     1135.92     1149.47     98.55 o 
  -7   7   6       92.27       60.27     30.22 o 
  -6   7   6     2520.31     2596.62    103.89 o 
  -5   7   6      631.69      604.64     38.58 o 
  -4   7   6       28.04       25.18     17.86 o 
  -3   7   6     1095.31     1097.01     49.32 o 
  -2   7   6      281.14      284.17     15.84 o 
  -1   7   6      470.43      433.02     26.37 o 
   0   7   6       29.32       32.81     11.59 o 
   1   7   6      326.63      323.77     25.60 o 
   2   7   6      686.07      663.70     28.27 o 
   3   7   6      675.33      660.22     29.79 o 
   4   7   6     5554.52     5055.31    124.83 o 
   5   7   6       20.29       18.17     14.92 o 
   6   7   6     3848.76     3621.15    171.89 o 
   7   7   6       63.51       39.54     13.47 o 
   8   7   6      260.07      270.28     38.72 o 
  -9   8   6      352.94      332.58     48.24 o 
  -8   8   6       77.42       42.88     48.16 o 
  -7   8   6       37.19       49.79     30.41 o 
  -6   8   6       33.86       30.82     27.14 o 
  -5   8   6      400.39      389.63     27.74 o 
  -4   8   6      427.06      436.72     27.32 o 
  -3   8   6     1299.85     1227.78     53.32 o 
  -2   8   6      123.27       84.14     12.76 o 
  -1   8   6      752.33      709.46     28.41 o 
   0   8   6     1328.56     1081.06     36.63 o 
   1   8   6     5444.81     5220.49    126.00 o 
   2   8   6      783.30      776.21     31.20 o 
   3   8   6      787.04      769.72     32.65 o 
   4   8   6      103.47      120.94     20.14 o 
   5   8   6      586.33      655.59     73.74 o 
   6   8   6        1.45        6.13     16.63 o 
   7   8   6     4184.51     3953.97    255.65 o 
   8   8   6        2.70      -22.06     28.43 o 
  -9   9   6        0.16        8.73     33.43 o 
  -8   9   6        4.94       21.67     32.66 o 
  -7   9   6       34.84       56.77     30.99 o 
  -6   9   6      333.46      405.93     41.70 o 
  -5   9   6     2649.87     2374.99     93.79 o 
  -4   9   6       67.36       63.72     22.99 o 
  -3   9   6      782.02      756.14     91.18 o 
  -2   9   6     1428.64     1392.49     43.76 o 
  -1   9   6      392.53      333.16     20.48 o 
   0   9   6       63.11       51.56     16.82 o 
   1   9   6     2951.60     2705.62     72.76 o 
   2   9   6      137.20      136.94     19.26 o 
   3   9   6     4880.20     4567.46    114.66 o 
   4   9   6     2245.60     2096.31     62.66 o 
   5   9   6        8.44       15.82     14.75 o 
   6   9   6      302.04      248.56     24.72 o 
   7   9   6      412.05      398.25     64.50 o 
   8   9   6       43.37       32.10     29.51 o 
  -8  10   6      532.43      475.23     74.79 o 
  -7  10   6      315.10      306.83     69.18 o 
  -6  10   6       14.54       21.56     27.37 o 
  -5  10   6      231.35      194.80     29.57 o 
  -4  10   6      109.10      110.13     25.09 o 
  -3  10   6      607.98      545.33     36.81 o 
  -2  10   6     3643.96     3419.42    113.32 o 
  -1  10   6       23.75       34.38     13.73 o 
   0  10   6     3033.49     2791.32     77.47 o 
   1  10   6      322.62      347.03     45.89 o 
   2  10   6      144.94      143.86     17.94 o 
   3  10   6      340.16      322.46     27.29 o 
   4  10   6       52.60       61.69     17.02 o 
   5  10   6      481.67      467.11     50.09 o 
   6  10   6      735.47      724.07     47.82 o 
   7  10   6        1.33      -12.12     21.28 o 
  -8  11   6      375.71      363.00     35.20 o 
  -7  11   6      340.23      319.10     42.69 o 
  -6  11   6      205.60      232.47     28.12 o 
  -5  11   6     1950.36     1714.33    111.68 o 
  -4  11   6      150.03      106.33     25.26 o 
  -3  11   6     2127.34     1981.92     76.87 o 
  -2  11   6       21.05       28.58     20.26 o 
  -1  11   6       21.87       26.17     13.44 o 
   0  11   6      129.54       95.38     16.57 o 
   1  11   6     2961.42     2670.51     73.69 o 
   2  11   6      872.47      810.88     54.97 o 
   3  11   6     1137.20     1098.00     41.57 o 
   4  11   6     1640.34     1580.41     65.94 o 
   5  11   6        8.88      -10.39     15.56 o 
   6  11   6      695.47      715.34     97.05 o 
   7  11   6       36.44       30.36     27.23 o 
  -8  12   6      271.18      304.91     50.38 o 
  -7  12   6       70.62       70.35     34.51 o 
  -6  12   6       40.34       66.01     29.30 o 
  -5  12   6      473.94      519.53     42.40 o 
  -4  12   6       22.39       18.20     25.86 o 
  -3  12   6      768.68      794.15     46.56 o 
  -2  12   6       28.60       25.36     23.42 o 
  -1  12   6      290.60      231.32     20.49 o 
   0  12   6      282.74      266.20     21.71 o 
   1  12   6     2667.43     2462.84     70.35 o 
   2  12   6      363.88      336.31     24.59 o 
   3  12   6      861.21      874.41     37.54 o 
   4  12   6        1.66      -15.38     15.38 o 
   5  12   6     1060.59     1016.52     42.63 o 
   6  12   6      142.21       59.48     41.40 o 
   7  12   6     1987.64     1950.47    105.46 o 
  -8  13   6      153.66      261.37     47.30 o 
  -7  13   6      307.52      291.15     44.61 o 
  -6  13   6     1132.79     1200.51     65.38 o 
  -5  13   6      107.69       84.61     28.73 o 
  -4  13   6      156.77      175.89     31.48 o 
  -3  13   6       41.96       57.44     24.83 o 
  -2  13   6      402.09      421.88     36.62 o 
  -1  13   6      663.55      682.49     33.28 o 
   0  13   6       45.91       55.07     16.76 o 
   1  13   6     1007.89      871.71     37.12 o 
   2  13   6       43.81       52.91     17.42 o 
   3  13   6       84.21      103.01     19.66 o 
   4  13   6     2447.98     2208.00     74.81 o 
   5  13   6       62.26       42.84     19.87 o 
   6  13   6      645.98      620.19     46.78 o 
  -7  14   6       80.70      173.86     57.90 o 
  -6  14   6       29.73       46.77     38.86 o 
  -5  14   6      567.35      648.56     64.50 o 
  -4  14   6       70.87       99.13     29.78 o 
  -3  14   6       65.55       59.07     27.32 o 
  -2  14   6     1216.68     1208.55     59.34 o 
  -1  14   6      246.92      220.17     22.99 o 
   0  14   6      673.99      677.88     33.97 o 
   1  14   6      331.17      295.75     25.98 o 
   2  14   6      171.34      191.36     22.51 o 
   3  14   6      103.13       74.65     18.95 o 
   4  14   6       46.09      100.52     20.76 o 
   5  14   6      129.99      101.36     21.36 o 
   6  14   6      116.00       77.73     41.52 o 
  -7  15   6      184.16      247.11     61.50 o 
  -6  15   6       85.75      111.75     36.24 o 
  -5  15   6     1791.14     1790.15     82.18 o 
  -4  15   6       12.58       29.87     28.68 o 
  -3  15   6      942.91      973.37     55.97 o 
  -2  15   6       34.26       35.31     28.22 o 
  -1  15   6      747.09      787.99     49.61 o 
   0  15   6       63.89       68.67     31.04 o 
   1  15   6     2657.03     2574.37     95.11 o 
   2  15   6       11.73       24.50     17.54 o 
   3  15   6      804.01      930.07     43.47 o 
   4  15   6      192.77      204.58     29.65 o 
   5  15   6        1.10        9.52     16.52 o 
   6  15   6       67.92       32.60     20.94 o 
  -6  16   6      152.89      157.66     56.74 o 
  -5  16   6       88.54       76.43     35.78 o 
  -4  16   6      237.45      179.00     36.10 o 
  -3  16   6      116.86      120.64     31.63 o 
  -2  16   6      399.90      289.43     43.10 o 
  -1  16   6       25.29       14.07     25.71 o 
   0  16   6        5.55       10.37     18.06 o 
   1  16   6      677.82      673.56     57.23 o 
   2  16   6      246.66      224.00     26.43 o 
   3  16   6      562.04      527.22     39.44 o 
   4  16   6       31.09       18.19     25.65 o 
   5  16   6      159.07      181.51     35.00 o 
  -6  17   6      317.03      461.26     50.75 o 
  -5  17   6       98.46      131.08     39.13 o 
  -4  17   6      482.73      526.02     48.81 o 
  -3  17   6       28.62       61.80     29.75 o 
  -2  17   6      139.26       43.13     30.15 o 
  -1  17   6      334.23      346.49     40.20 o 
   0  17   6       61.94       34.84     20.09 o 
   1  17   6       89.70      106.24     25.24 o 
   2  17   6      547.50      554.60     35.64 o 
   3  17   6        0.98      -19.35     21.36 o 
   4  17   6      971.37      940.26     54.29 o 
   5  17   6       24.36       20.22     16.22 o 
  -5  18   6       91.82      120.20     38.91 o 
  -4  18   6      110.42      124.07     37.12 o 
  -3  18   6      136.13      133.45     36.39 o 
  -2  18   6       72.12      108.53     33.01 o 
  -1  18   6       33.21        4.36     27.59 o 
   0  18   6      544.40      479.64     34.29 o 
   1  18   6      889.62      811.15     56.61 o 
   2  18   6       43.98       41.78     22.77 o 
   3  18   6      153.85      149.71     27.12 o 
   4  18   6       28.04       19.06     27.17 o 
  -5  19   6      637.01      640.38     84.32 o 
  -4  19   6       91.64       69.83     37.20 o 
  -3  19   6      385.56      373.11     46.53 o 
  -2  19   6      161.50      121.41     36.62 o 
  -1  19   6       86.43       82.17     32.08 o 
   0  19   6       56.78       88.31     25.29 o 
   1  19   6      417.37      476.25     36.48 o 
   2  19   6        2.55       28.94     23.39 o 
   3  19   6      397.73      507.23     49.73 o 
  -4  20   6       27.20       12.63     47.22 o 
  -3  20   6       25.60       15.54     46.75 o 
  -2  20   6     1089.87     1025.77     81.96 o 
  -1  20   6       30.79       68.45     33.07 o 
   0  20   6      616.45      678.17     54.55 o 
   1  20   6        0.40       22.33     23.52 o 
   2  20   6       63.84       49.88     25.89 o 
   3  20   6      105.39      181.23     30.51 o 
  -2  21   6       74.39       87.32     37.83 o 
  -1  21   6      102.34      123.18     35.79 o 
   0  21   6       13.31      -10.79     30.44 o 
   1  21   6      140.35      138.54     37.50 o 
  -9   0   7      655.97      714.06     86.55 o 
  -7   0   7     2449.85     2126.23    135.18 o 
  -5   0   7      536.20      578.71     62.96 o 
  -3   0   7      313.51      304.77     30.58 o 
  -1   0   7      521.36      467.36     46.23 o 
   1   0   7      217.27      267.11     21.82 o 
   3   0   7     2865.21     2943.23    134.06 o 
   5   0   7     2393.13     2244.42     83.01 o 
   7   0   7     1957.30     1958.49     80.97 o 
  -9   1   7        4.25       17.24     53.69 o 
  -8   1   7        6.64       32.61     47.39 o 
  -7   1   7        0.62       15.21     30.00 o 
  -6   1   7     1278.68     1242.02     81.83 o 
  -5   1   7        7.13      -21.59     22.59 o 
  -4   1   7     1612.17     1543.70    143.67 o 
  -3   1   7     1722.85     1680.34     43.91 o 
  -2   1   7      477.32      449.54     19.95 o 
  -1   1   7     3652.36     3891.60     96.36 o 
   0   1   7      634.88      703.92     55.48 o 
   1   1   7      506.03      524.32     27.24 o 
   2   1   7       22.34       84.19     45.42 o 
   3   1   7     2488.80     2445.48     81.70 o 
   4   1   7      886.59      998.51     33.88 o 
   5   1   7      123.20      161.23     18.51 o 
   6   1   7     2250.96     2170.53     58.78 o 
   7   1   7       17.94       20.53     17.65 o 
   8   1   7     1092.97     1163.00     74.10 o 
  -9   2   7      121.05       93.65     40.60 o 
  -8   2   7      932.90      941.12    148.39 o 
  -7   2   7        1.38        7.28     28.38 o 
  -6   2   7      568.47      592.12     47.46 o 
  -5   2   7       68.31       62.09     25.89 o 
  -4   2   7       75.32       68.12     41.34 o 
  -3   2   7      568.06      541.68     21.97 o 
  -2   2   7     2764.34     2696.55    112.91 o 
  -1   2   7      438.58      439.36     22.50 o 
   0   2   7     5293.97     4902.42    216.61 o 
   1   2   7      231.37      306.92     29.02 o 
   2   2   7     5445.22     5484.63    157.21 o 
   3   2   7       73.21       79.91     19.08 o 
   4   2   7      954.82      943.38     43.53 o 
   5   2   7      304.81      274.87     21.03 o 
   6   2   7      992.98      934.50     40.46 o 
   7   2   7      160.55      162.96     24.53 o 
   8   2   7      883.23      866.85     44.57 o 
  -9   3   7       23.26       -9.51     41.43 o 
  -8   3   7        4.31       23.43     34.07 o 
  -7   3   7       48.13       44.20     31.37 o 
  -6   3   7      143.62      152.43     44.82 o 
  -5   3   7        7.09       15.40     23.11 o 
  -4   3   7     2454.10     2370.48     69.23 o 
  -3   3   7     1122.92     1206.09     77.91 o 
  -2   3   7      362.44      357.16     18.95 o 
  -1   3   7     2464.55     2599.06     82.17 o 
   0   3   7      111.44      149.08     15.71 o 
   1   3   7     1242.47     1233.58     39.93 o 
   2   3   7      333.47      371.09     27.66 o 
   3   3   7     2232.55     2216.23     75.81 o 
   4   3   7      236.09      261.94     22.24 o 
   5   3   7      420.70      448.31     24.50 o 
   6   3   7      511.54      495.64     31.24 o 
   7   3   7       15.34       46.14     20.61 o 
   8   3   7       87.29       84.17     43.76 o 
  -9   4   7     1026.80      978.86     68.23 o 
  -8   4   7       83.61       78.75     36.28 o 
  -7   4   7     1438.23     1576.07     79.27 o 
  -6   4   7      537.84      571.53     49.11 o 
  -5   4   7      151.34      129.30     29.11 o 
  -4   4   7      173.14      196.04     20.20 o 
  -3   4   7      602.99      537.29     29.30 o 
  -2   4   7     1604.20     1533.93     40.88 o 
  -1   4   7     1167.15     1059.49     47.89 o 
   0   4   7     4291.06     4122.80    101.89 o 
   1   4   7      256.73      233.90     17.95 o 
   2   4   7     3532.39     3478.62    112.92 o 
   3   4   7     3852.19     3629.58    112.02 o 
   4   4   7       15.27       -1.85     14.45 o 
   5   4   7     1021.75     1007.21     41.65 o 
   6   4   7      284.29      296.07     26.13 o 
   7   4   7     1558.48     1566.83     57.53 o 
   8   4   7      381.69      434.06     44.76 o 
  -9   5   7       25.97       27.68     36.61 o 
  -8   5   7       10.77        1.82     32.72 o 
  -7   5   7        8.19       11.29     29.67 o 
  -6   5   7     1023.72      984.35     59.18 o 
  -5   5   7       35.54       37.36     24.36 o 
  -4   5   7     2415.21     2173.87     74.67 o 
  -3   5   7      239.71      238.83     36.08 o 
  -2   5   7       37.56       42.79     11.14 o 
  -1   5   7      439.48      405.61     21.76 o 
   0   5   7       47.92       32.40      9.84 o 
   1   5   7       25.40       24.28     13.89 o 
   2   5   7     1485.69     1377.54    115.97 o 
   3   5   7        1.22       -1.98     15.34 o 
   4   5   7     2025.40     2170.70     82.30 o 
   5   5   7        9.58       18.74     16.70 o 
   6   5   7     4255.78     4193.76    211.16 o 
   7   5   7       24.13       40.31     21.12 o 
  -9   6   7      244.46      316.29     59.53 o 
  -8   6   7        0.22       15.16     33.90 o 
  -7   6   7      175.93      186.62     37.96 o 
  -6   6   7      855.13      719.18     51.37 o 
  -5   6   7       39.53       38.28     24.84 o 
  -4   6   7        8.65        0.63     17.86 o 
  -3   6   7     1445.53     1294.14     49.37 o 
  -2   6   7     1654.22     1480.67     40.22 o 
  -1   6   7     2452.65     2347.55     65.03 o 
   0   6   7     3434.75     2969.09     77.44 o 
   1   6   7      593.04      572.61     37.24 o 
   2   6   7     2586.47     2392.36     79.12 o 
   3   6   7      946.60      932.64     43.52 o 
   4   6   7      586.97      534.95     29.59 o 
   5   6   7      428.08      370.94     27.14 o 
   6   6   7      555.27      583.74     33.71 o 
   7   6   7      496.03      479.07     33.21 o 
  -8   7   7        5.84       13.61     38.47 o 
  -7   7   7       77.44       97.91     35.77 o 
  -6   7   7      105.44       95.78     30.34 o 
  -5   7   7      130.99      143.24     30.76 o 
  -4   7   7      167.14      144.48     20.45 o 
  -3   7   7     2059.17     1890.58     63.96 o 
  -2   7   7       62.69       90.42     19.33 o 
  -1   7   7      841.85      840.99     32.51 o 
   0   7   7        0.25        7.88      8.00 o 
   1   7   7      826.14      853.00     33.09 o 
   2   7   7     1260.05     1149.99     47.79 o 
   3   7   7     2295.91     2199.65     76.27 o 
   4   7   7       25.14       16.67     15.12 o 
   5   7   7     1708.76     1608.00     54.63 o 
   6   7   7      569.34      508.96     32.02 o 
   7   7   7       14.83       31.61     19.66 o 
  -8   8   7      310.25      281.57     46.02 o 
  -7   8   7       87.96       96.36     34.51 o 
  -6   8   7     1294.70     1246.51     68.82 o 
  -5   8   7      384.43      341.67     29.71 o 
  -4   8   7        8.23       12.34     16.78 o 
  -3   8   7      389.17      357.89     34.66 o 
  -2   8   7      546.51      514.14     38.71 o 
  -1   8   7       15.64        6.95      8.34 o 
   0   8   7    11312.94    10663.88    282.73 o 
   1   8   7       32.01       39.32     13.93 o 
   2   8   7     2671.65     2471.63     81.73 o 
   3   8   7      674.07      649.40     37.03 o 
   4   8   7      248.54      217.42     22.46 o 
   5   8   7      510.43      443.05     29.33 o 
   6   8   7      692.10      816.69     44.81 o 
   7   8   7      470.10      560.07     65.27 o 
  -8   9   7      185.34      192.01     42.35 o 
  -7   9   7      144.68      162.97     43.36 o 
  -6   9   7      439.54      424.40     45.21 o 
  -5   9   7        2.48      -11.55     17.72 o 
  -4   9   7     1629.29     1618.99     56.59 o 
  -3   9   7      936.27      922.20     40.74 o 
  -2   9   7       44.31       41.33     16.65 o 
  -1   9   7      296.42      337.50     23.16 o 
   0   9   7      140.76      141.06     17.51 o 
   1   9   7       28.10       33.79     14.50 o 
   2   9   7     1045.70      970.89     38.03 o 
   3   9   7     1952.78     1866.74     68.08 o 
   4   9   7     1794.73     1620.43     54.85 o 
   5   9   7      629.62      546.89     32.24 o 
   6   9   7     3189.43     2838.18    111.02 o 
   7   9   7      405.19      464.76     43.83 o 
  -8  10   7       26.84       18.96     35.19 o 
  -7  10   7      247.89      259.71     43.71 o 
  -6  10   7       40.39       58.75     30.71 o 
  -5  10   7       23.06       12.49     20.39 o 
  -4  10   7      116.08      163.70     23.58 o 
  -3  10   7     1185.24     1125.60     57.60 o 
  -2  10   7      846.61      778.77     44.86 o 
  -1  10   7     1490.23     1412.53     68.30 o 
   0  10   7       88.76      104.19     18.80 o 
   1  10   7       11.28        3.19     13.92 o 
   2  10   7        2.29       17.86     14.35 o 
   3  10   7     1346.80     1194.53     52.37 o 
   4  10   7       99.36      110.83     23.03 o 
   5  10   7       87.59       70.03     19.83 o 
   6  10   7       23.98       42.32     20.93 o 
   7  10   7      386.55      280.77     39.67 o 
  -8  11   7        1.92        5.29     36.23 o 
  -7  11   7       25.07       -1.47     33.89 o 
  -6  11   7      541.89      547.34     50.30 o 
  -5  11   7      346.47      348.73     30.77 o 
  -4  11   7      274.00      277.86     32.99 o 
  -3  11   7      787.38      721.73     44.78 o 
  -2  11   7       93.18       51.50     23.12 o 
  -1  11   7      494.82      496.31     35.64 o 
   0  11   7       13.14        7.47     14.61 o 
   1  11   7     1082.52     1127.96     61.67 o 
   2  11   7      183.55      186.00     24.47 o 
   3  11   7     1597.50     1596.70     63.74 o 
   4  11   7      456.82      466.29     35.63 o 
   5  11   7      934.70      834.68     39.94 o 
   6  11   7     1822.24     1619.90    116.00 o 
  -7  12   7        6.49       13.50     37.61 o 
  -6  12   7      320.54      268.92     41.89 o 
  -5  12   7      295.05      324.72     31.07 o 
  -4  12   7      125.37      125.71     30.19 o 
  -3  12   7       62.13       10.15     24.10 o 
  -2  12   7      975.20      867.35     49.27 o 
  -1  12   7      297.58      268.41     36.42 o 
   0  12   7     4562.48     4220.37    109.13 o 
   1  12   7      399.93      416.45     27.11 o 
   2  12   7      832.25      808.35     36.68 o 
   3  12   7      281.63      282.01     29.12 o 
   4  12   7      374.95      384.45     33.77 o 
   5  12   7       34.73       49.58     19.72 o 
   6  12   7      235.25      256.51     27.51 o 
  -7  13   7      395.05      387.70     49.96 o 
  -6  13   7      406.81      356.24     46.70 o 
  -5  13   7       24.62        4.43     26.94 o 
  -4  13   7       87.84      107.87     29.54 o 
  -3  13   7      761.51      815.88     50.75 o 
  -2  13   7       16.95       28.23     24.01 o 
  -1  13   7      286.63      341.99     34.65 o 
   0  13   7        4.85        7.85     15.94 o 
   1  13   7      136.86      156.01     21.03 o 
   2  13   7        6.35       35.37     17.17 o 
   3  13   7      432.14      453.02     35.44 o 
   4  13   7      328.79      290.49     32.07 o 
   5  13   7      666.59      694.31     71.40 o 
   6  13   7     1060.56      960.21     58.49 o 
  -7  14   7      150.48      139.00     41.91 o 
  -6  14   7      761.97      675.71     69.00 o 
  -5  14   7      208.40      233.15     37.40 o 
  -4  14   7       25.05       46.15     54.94 o 
  -3  14   7      532.39      475.62     41.86 o 
  -2  14   7        2.49       -7.23     24.30 o 
  -1  14   7      480.13      543.72     42.40 o 
   0  14   7     1845.92     1684.27     56.48 o 
   1  14   7       40.11       65.83     18.85 o 
   2  14   7      484.02      526.43     31.86 o 
   3  14   7      297.51      214.41     32.51 o 
   4  14   7      125.61      152.50     31.01 o 
   5  14   7      105.71      120.49     27.79 o 
  -6  15   7      455.77      542.69     50.89 o 
  -5  15   7       33.61       22.42     31.82 o 
  -4  15   7      316.41      323.81     40.53 o 
  -3  15   7       41.40       38.76     54.55 o 
  -2  15   7       13.13       30.30     26.40 o 
  -1  15   7      129.15      153.51     31.83 o 
   0  15   7       44.93       18.84     18.23 o 
   1  15   7        2.16        0.68     17.62 o 
   2  15   7        2.77        7.65     21.17 o 
   3  15   7      414.53      448.75     80.24 o 
   4  15   7      317.29      353.06     36.20 o 
   5  15   7       27.70       53.23     27.22 o 
  -6  16   7      106.59       66.35     37.70 o 
  -5  16   7       25.95       41.25     33.75 o 
  -4  16   7      109.04      119.40     34.66 o 
  -3  16   7       59.93       33.52     30.05 o 
  -2  16   7      595.05      562.07     46.80 o 
  -1  16   7       16.49       64.83     29.50 o 
   0  16   7     1024.29      948.68     44.01 o 
   1  16   7      163.02      147.33     24.21 o 
   2  16   7      616.30      669.21     38.11 o 
   3  16   7      326.54      280.66     47.56 o 
   4  16   7      278.46      341.41     36.87 o 
  -5  17   7       41.60       83.22     57.68 o 
  -4  17   7       26.01       26.25     32.66 o 
  -3  17   7     1202.15     1220.84     88.39 o 
  -2  17   7       34.69       35.82     30.72 o 
  -1  17   7      107.25      130.01     33.89 o 
   0  17   7       27.64       19.70     34.61 o 
   1  17   7      152.30      173.92     25.66 o 
   2  17   7       23.75        3.34     20.75 o 
   3  17   7      294.75      370.73     38.49 o 
   4  17   7        4.77       12.18     25.65 o 
  -4  18   7        5.44       26.97     46.45 o 
  -3  18   7        2.40       43.16     33.31 o 
  -2  18   7        5.30       -3.66     30.59 o 
  -1  18   7      195.62      193.66     37.60 o 
   0  18   7     1341.11     1393.68     71.57 o 
   1  18   7       38.68       69.83     23.49 o 
   2  18   7      359.07      362.36     47.20 o 
   3  18   7       16.12       -0.43     26.33 o 
  -3  19   7      124.87      217.34     40.93 o 
  -2  19   7       47.76       55.39     34.38 o 
  -1  19   7        0.67       -8.76     30.34 o 
   0  19   7       29.77       24.63     30.06 o 
   1  19   7       33.71       25.14     23.32 o 
   2  19   7       31.21       15.80     23.97 o 
  -2  20   7        0.53      -28.50     39.71 o 
  -1  20   7      115.02      210.68     65.57 o 
   0  20   7       11.16       38.83     32.82 o 
   1  20   7      279.60      233.36     32.34 o 
  -8   0   8      390.41      403.99     74.11 o 
  -6   0   8        5.00       10.72     41.94 o 
  -2   0   8     2343.64     2657.81     90.49 o 
   0   0   8     1859.28     1799.21    114.85 o 
   2   0   8     7928.12     8409.64    332.20 o 
   4   0   8     2156.01     2075.89    108.50 o 
   6   0   8     1817.99     1529.43    115.37 o 
  -8   1   8      137.41       72.56     56.18 o 
  -7   1   8      780.62      705.91     95.98 o 
  -6   1   8       48.02       15.72     29.06 o 
  -5   1   8      233.16      231.04     36.16 o 
  -4   1   8     1854.34     1975.10     85.72 o 
  -3   1   8     1450.19     1481.10     79.95 o 
  -2   1   8     2224.45     2143.98     76.19 o 
  -1   1   8      862.30     1007.34     57.00 o 
   0   1   8      111.04      145.70     22.66 o 
   1   1   8     2455.95     2637.61     86.30 o 
   2   1   8        9.34       81.01     43.14 o 
   3   1   8      927.26      959.98     64.20 o 
   4   1   8        9.24       43.55     38.08 o 
   5   1   8     2498.83     2274.51    100.73 o 
   6   1   8      222.69      256.63     23.40 o 
   7   1   8     1203.71     1275.07     52.56 o 
  -8   2   8        9.00      -35.60     35.60 o 
  -7   2   8      690.64      778.12     66.39 o 
  -6   2   8       98.25       96.15     32.17 o 
  -5   2   8     1108.19     1316.45     68.50 o 
  -4   2   8        0.57      -11.84     24.46 o 
  -3   2   8       62.25       99.83     29.03 o 
  -2   2   8        2.59       31.02     12.12 o 
  -1   2   8      927.12      887.60     37.37 o 
   0   2   8       24.32       44.71     14.24 o 
   1   2   8     1883.82     1886.18     67.25 o 
   2   2   8       51.49       67.58     30.58 o 
   3   2   8        9.43       33.13     18.83 o 
   4   2   8      258.24      251.22     28.38 o 
   5   2   8      538.57      541.46     32.23 o 
   6   2   8        8.59       16.57     19.67 o 
   7   2   8      188.76      240.34     28.27 o 
  -8   3   8      106.60      151.23     43.71 o 
  -7   3   8      295.76      250.15     43.34 o 
  -6   3   8      164.07      147.66     34.26 o 
  -5   3   8      642.20      622.12     48.67 o 
  -4   3   8     2357.96     2538.17    142.47 o 
  -3   3   8       40.09       51.56     16.92 o 
  -2   3   8     1082.81     1014.64     39.23 o 
  -1   3   8       47.19       44.69     17.48 o 
   0   3   8        7.87       18.21      9.40 o 
   1   3   8       28.61        4.85     16.18 o 
   2   3   8        6.85       -5.18     16.89 o 
   3   3   8      234.17      241.36     26.35 o 
   4   3   8       69.34       51.35     21.44 o 
   5   3   8      419.26      495.56     31.75 o 
   6   3   8     1258.79     1327.32     51.86 o 
   7   3   8       28.31        7.45     21.59 o 
  -8   4   8      639.53      635.99     58.68 o 
  -7   4   8      447.11      491.42     51.19 o 
  -6   4   8       19.01       -9.38     26.71 o 
  -5   4   8      474.26      451.68     43.33 o 
  -4   4   8     1265.81     1304.20    104.09 o 
  -3   4   8      828.45      818.37     47.10 o 
  -2   4   8      100.91      101.25     14.22 o 
  -1   4   8      754.93      723.59     30.68 o 
   0   4   8     1183.43     1149.08     39.89 o 
   1   4   8      800.25      786.29     39.63 o 
   2   4   8     5249.81     5291.53    155.05 o 
   3   4   8       61.57      111.39     22.73 o 
   4   4   8     1110.32     1215.98     68.83 o 
   5   4   8      104.86      129.18     21.58 o 
   6   4   8      794.82      716.88     38.70 o 
   7   4   8        9.52       53.13     22.95 o 
  -8   5   8       52.54       32.82     53.27 o 
  -7   5   8       39.59       64.26     34.93 o 
  -6   5   8       16.46       26.88     28.64 o 
  -5   5   8      576.21      509.50     45.15 o 
  -4   5   8      246.63      219.47     34.03 o 
  -3   5   8     2929.50     2826.45     98.24 o 
  -2   5   8      540.63      446.85     45.93 o 
  -1   5   8     5699.74     5909.32    142.45 o 
   0   5   8      906.23      880.81     34.53 o 
   1   5   8     1688.81     1676.18     61.74 o 
   2   5   8      219.22      231.35     24.86 o 
   3   5   8     1517.16     1506.89     65.75 o 
   4   5   8       16.38        4.71     19.24 o 
   5   5   8     5830.26     5363.93    136.51 o 
   6   5   8       12.40       24.62     20.33 o 
   7   5   8     1754.18     1737.27     63.36 o 
  -8   6   8      202.44      307.73     47.73 o 
  -7   6   8       93.32       86.60     34.77 o 
  -6   6   8       59.94       80.09     30.90 o 
  -5   6   8      198.02      256.31     37.21 o 
  -4   6   8       51.01       77.01     19.00 o 
  -3   6   8       58.63       60.86     18.53 o 
  -2   6   8       11.22       28.15     15.75 o 
  -1   6   8      633.46      596.01     31.37 o 
   0   6   8      795.21      829.78     48.50 o 
   1   6   8     2577.59     2578.59     84.80 o 
   2   6   8     2103.34     2029.63     72.32 o 
   3   6   8      351.73      343.80     45.55 o 
   4   6   8      775.59      773.19     43.88 o 
   5   6   8        3.72       38.85     19.18 o 
   6   6   8       37.84       52.00     20.84 o 
   7   6   8       16.46       47.06     23.15 o 
  -8   7   8        4.01      -13.78     35.48 o 
  -7   7   8       11.29       10.68     33.03 o 
  -6   7   8      144.21      168.92     36.03 o 
  -5   7   8      250.97      224.78     35.42 o 
  -4   7   8     1546.37     1558.82     55.26 o 
  -3   7   8      172.74      208.57     23.28 o 
  -2   7   8      375.91      353.33     31.20 o 
  -1   7   8      307.30      315.56     21.82 o 
   0   7   8       13.96       16.74     13.03 o 
   1   7   8       39.54       56.54     15.39 o 
   2   7   8        1.47      -15.13     16.06 o 
   3   7   8        6.14        0.77     18.26 o 
   4   7   8       97.99      103.95     24.38 o 
   5   7   8      438.57      448.11     31.34 o 
   6   7   8     1222.21     1115.69     87.17 o 
  -8   8   8       11.50        0.83     45.97 o 
  -7   8   8     1955.20     1727.38     88.19 o 
  -6   8   8        5.94        0.74     29.69 o 
  -5   8   8     1522.56     1439.67     74.81 o 
  -4   8   8        8.45       18.46     18.37 o 
  -3   8   8      177.56      164.75     22.43 o 
  -2   8   8       24.10       28.86     14.52 o 
  -1   8   8     2880.98     2630.18     72.57 o 
   0   8   8     1039.99      969.21     37.54 o 
   1   8   8     1826.82     1668.45     52.53 o 
   2   8   8      362.15      383.40     30.27 o 
   3   8   8     1014.74      966.91     47.76 o 
   4   8   8      234.45      287.20     30.45 o 
   5   8   8      793.93      714.91     45.38 o 
   6   8   8      417.96      488.55     34.40 o 
  -7   9   8       15.45       34.93     34.99 o 
  -6   9   8      223.75      223.59     40.59 o 
  -5   9   8      214.14      197.26     37.22 o 
  -4   9   8      476.79      472.95     32.07 o 
  -3   9   8     1118.10      987.03     43.03 o 
  -2   9   8        7.19       13.09     15.90 o 
  -1   9   8     2210.38     2117.24     67.95 o 
   0   9   8     1703.18     1648.45     52.70 o 
   1   9   8      240.37      252.52     22.04 o 
   2   9   8      292.94      331.92     29.23 o 
   3   9   8     1535.38     1532.80     62.44 o 
   4   9   8      129.17      146.82     25.30 o 
   5   9   8     2993.88     3131.92    107.36 o 
   6   9   8      338.58      289.08     31.09 o 
  -7  10   8       96.28       65.53     35.29 o 
  -6  10   8       10.64        4.66     31.18 o 
  -5  10   8        0.79        1.70     27.34 o 
  -4  10   8      101.58       93.41     34.69 o 
  -3  10   8       35.49       29.19     19.12 o 
  -2  10   8       70.13       49.41     33.54 o 
  -1  10   8       12.32       12.25     11.11 o 
   0  10   8     1017.79      957.46     38.62 o 
   1  10   8      547.24      501.67     28.72 o 
   2  10   8     4096.39     3781.79    118.81 o 
   3  10   8       63.84       68.35     29.16 o 
   4  10   8      879.54      893.75     48.86 o 
   5  10   8       41.46       56.56     25.80 o 
   6  10   8       85.33       92.92     23.95 o 
  -7  11   8        2.08       -5.89     33.51 o 
  -6  11   8       19.87       -4.69     31.20 o 
  -5  11   8        8.43       -5.96     21.34 o 
  -4  11   8       37.98       63.16     22.69 o 
  -3  11   8      384.88      403.47     53.29 o 
  -2  11   8       65.22       33.12     15.47 o 
  -1  11   8     2941.80     2872.57    102.67 o 
   0  11   8      744.95      756.37     47.38 o 
   1  11   8      179.10      199.25     30.55 o 
   2  11   8        1.12       24.73     19.71 o 
   3  11   8      357.73      352.19     32.25 o 
   4  11   8      167.12      220.97     31.03 o 
   5  11   8     1433.13     1386.42     64.04 o 
  -6  12   8       76.39       66.55     36.50 o 
  -5  12   8      518.93      552.19     38.61 o 
  -4  12   8      190.60      188.14     27.51 o 
  -3  12   8      506.68      427.07     32.97 o 
  -2  12   8       49.01       33.73     23.90 o 
  -1  12   8     2133.10     1861.59     96.41 o 
   0  12   8      270.00      303.55     28.65 o 
   1  12   8      420.72      398.85     28.20 o 
   2  12   8       63.11       78.11     23.01 o 
   3  12   8      148.03       86.05     24.62 o 
   4  12   8       69.19       82.22     25.72 o 
   5  12   8      640.22      602.49     43.70 o 
  -6  13   8       43.46       19.16     34.43 o 
  -5  13   8        0.25      -20.58     22.66 o 
  -4  13   8      535.04      556.39     38.44 o 
  -3  13   8       68.04       43.70     26.96 o 
  -2  13   8      199.05      250.30     33.58 o 
  -1  13   8       40.51       43.29     25.34 o 
   0  13   8      103.93       96.64     27.25 o 
   1  13   8      320.21      366.17     27.81 o 
   2  13   8       25.88       21.78     21.00 o 
   3  13   8      367.75      355.30     35.08 o 
   4  13   8        1.07       38.64     24.56 o 
   5  13   8      405.27      439.62     39.97 o 
  -6  14   8        4.66      -25.18     32.53 o 
  -5  14   8       12.48       -3.60     24.32 o 
  -4  14   8       22.29       -3.33     41.13 o 
  -3  14   8       20.07       20.09     28.14 o 
  -2  14   8        6.61       -3.63     25.92 o 
  -1  14   8        0.32       16.92     38.04 o 
   0  14   8      125.63      153.56     23.29 o 
   1  14   8      116.41      168.06     23.60 o 
   2  14   8     1522.44     1514.79     65.19 o 
   3  14   8        1.64       22.94     28.52 o 
   4  14   8      578.76      513.86     54.55 o 
  -5  15   8       34.14       76.20     27.35 o 
  -4  15   8       49.67       72.49     32.45 o 
  -3  15   8      162.31      196.02     36.23 o 
  -2  15   8       21.64       70.32     29.94 o 
  -1  15   8     2494.58     2440.48    105.54 o 
   0  15   8      228.18      236.58     35.78 o 
   1  15   8      590.67      621.28     57.34 o 
   2  15   8      162.89      193.12     30.63 o 
   3  15   8      759.99      771.40     48.39 o 
   4  15   8       18.16       19.34     25.10 o 
  -5  16   8        3.97       -5.32     49.41 o 
  -4  16   8      163.51      114.53     36.18 o 
  -3  16   8      167.84      193.47     36.82 o 
  -2  16   8        2.82      -11.02     29.32 o 
  -1  16   8      679.47      687.02    120.64 o 
   0  16   8      234.02      196.51     35.69 o 
   1  16   8      241.16      307.80     46.77 o 
   2  16   8      206.63      218.33     32.93 o 
   3  16   8        0.95      -23.35     23.35 o 
  -4  17   8      369.86      424.55     48.48 o 
  -3  17   8       31.12       11.95     32.00 o 
  -2  17   8      648.25      723.18     55.60 o 
  -1  17   8       48.49       70.59     32.16 o 
   0  17   8        2.20       18.35     29.26 o 
   1  17   8      187.35      192.21     27.61 o 
   2  17   8       12.17       15.43     25.90 o 
  -3  18   8       10.34       20.19     33.27 o 
  -2  18   8       51.60       27.17     33.02 o 
  -1  18   8       47.39       36.78     32.40 o 
   0  18   8       18.62       66.13     32.53 o 
   1  18   8      354.18      398.03     34.52 o 
  -7   0   9      134.48      137.67     57.64 o 
  -5   0   9      842.17      917.77     84.92 o 
  -3   0   9      519.46      544.83     63.04 o 
  -1   0   9      113.14      146.97     59.27 o 
   1   0   9     1433.52     1556.96     87.32 o 
   3   0   9      734.05      834.92     66.30 o 
   5   0   9        9.36       36.88     33.37 o 
  -8   1   9      192.61      305.88     52.25 o 
  -7   1   9      110.70       74.57     37.67 o 
  -6   1   9      290.25      205.08     57.13 o 
  -5   1   9        7.64       18.66     40.61 o 
  -4   1   9      389.49      351.07     59.01 o 
  -3   1   9      274.69      245.23     36.63 o 
  -2   1   9     2906.07     3243.08     76.63 o 
  -1   1   9      320.59      379.04     26.68 o 
   0   1   9     2234.06     2237.82     77.36 o 
   1   1   9     2536.32     2650.27     89.79 o 
   2   1   9       76.05       90.92     23.41 o 
   3   1   9      621.81      645.51     41.63 o 
   4   1   9      120.39      127.34     26.74 o 
   5   1   9     1137.77     1107.48     56.32 o 
   6   1   9       70.29       87.52     28.05 o 
  -8   2   9     1268.03     1237.11    126.26 o 
  -7   2   9        3.28       -4.42     33.90 o 
  -6   2   9      388.06      356.44     53.95 o 
  -5   2   9       19.20      -18.83     35.55 o 
  -4   2   9      398.98      425.86     43.51 o 
  -3   2   9      128.00      103.26     30.98 o 
  -2   2   9      194.52      164.62     19.07 o 
  -1   2   9       35.30       64.27     16.70 o 
   0   2   9       13.16       50.08     19.03 o 
   1   2   9       10.49       25.08     19.28 o 
   2   2   9      349.27      377.06     37.95 o 
   3   2   9        0.45       35.39     22.15 o 
   4   2   9     5051.25     5094.33    156.84 o 
   5   2   9       76.56       96.21     31.56 o 
   6   2   9     1575.70     1677.80     73.24 o 
  -7   3   9        9.25       -4.89     32.56 o 
  -6   3   9       16.33       44.85     33.96 o 
  -5   3   9       47.68       11.07     29.60 o 
  -4   3   9      133.74      138.76     33.60 o 
  -3   3   9      628.59      644.89     34.49 o 
  -2   3   9     1507.17     1526.04     63.58 o 
  -1   3   9      867.95     1039.14     47.45 o 
   0   3   9      139.50      121.66     21.69 o 
   1   3   9     2244.74     2349.64    194.53 o 
   2   3   9        7.59       13.56     19.99 o 
   3   3   9     1085.33     1073.01     52.91 o 
   4   3   9       41.98       73.69     24.29 o 
   5   3   9     2603.14     2517.85     92.91 o 
   6   3   9       42.22       23.26     25.51 o 
  -7   4   9      138.97      121.70     38.76 o 
  -6   4   9        1.41       24.00     30.90 o 
  -5   4   9      831.13      812.21     88.35 o 
  -4   4   9       54.96       68.06     31.18 o 
  -3   4   9      131.80      142.56     21.70 o 
  -2   4   9       16.03       29.20     30.78 o 
  -1   4   9      296.47      313.35     23.31 o 
   0   4   9      141.08      159.25     23.05 o 
   1   4   9      354.41      393.69     61.07 o 
   2   4   9      682.78      780.35     43.26 o 
   3   4   9      429.12      495.77     61.50 o 
   4   4   9     1531.19     1565.88     66.50 o 
   5   4   9      114.46      127.37     27.74 o 
   6   4   9      427.29      574.71     43.52 o 
  -7   5   9        0.18       15.96     34.45 o 
  -6   5   9      126.29      152.29     41.69 o 
  -5   5   9       57.42       64.42     31.68 o 
  -4   5   9      331.22      406.44     43.07 o 
  -3   5   9      191.15      186.72     23.09 o 
  -2   5   9     4382.26     4087.45    133.19 o 
  -1   5   9       52.06       45.43     20.26 o 
   0   5   9     2773.28     2704.70     75.30 o 
   1   5   9      278.55      251.18     27.00 o 
   2   5   9       17.38       10.02     19.42 o 
   3   5   9        9.20       15.50     21.30 o 
   4   5   9     1189.62     1086.36     54.83 o 
   5   5   9      201.80      219.51     32.24 o 
   6   5   9      384.38      426.34     39.36 o 
  -7   6   9      137.40      185.51     41.76 o 
  -6   6   9      435.51      424.24     47.61 o 
  -5   6   9      538.20      582.08     55.58 o 
  -4   6   9      460.58      441.02     67.12 o 
  -3   6   9      110.93      163.70     22.37 o 
  -2   6   9       11.30        1.92     12.32 o 
  -1   6   9      295.00      307.78     23.16 o 
   0   6   9      432.79      484.63     27.73 o 
   1   6   9     1587.01     1528.15     60.79 o 
   2   6   9     1305.52     1246.20     54.68 o 
   3   6   9       32.51       24.91     21.19 o 
   4   6   9     2104.82     2124.92     81.03 o 
   5   6   9      651.82      724.23     47.17 o 
   6   6   9      184.29      182.00     31.80 o 
  -7   7   9        4.80       31.55     35.17 o 
  -6   7   9        1.52      -25.59     30.62 o 
  -5   7   9      110.82       80.65     32.78 o 
  -4   7   9        3.59      -25.94     25.94 o 
  -3   7   9      420.20      399.68     47.16 o 
  -2   7   9      115.26      138.36     26.09 o 
  -1   7   9     1014.55      962.47     38.50 o 
   0   7   9       15.47       21.68     15.65 o 
   1   7   9     1077.14     1035.23     48.80 o 
   2   7   9      144.25      133.44     24.78 o 
   3   7   9      536.10      505.27     37.40 o 
   4   7   9       22.01       79.10     25.13 o 
   5   7   9     2778.29     2729.27     99.37 o 
  -7   8   9      119.80      117.31     57.17 o 
  -6   8   9      299.26      277.31     45.01 o 
  -5   8   9       53.38       22.63     30.08 o 
  -4   8   9       71.51       70.41     22.21 o 
  -3   8   9       34.71       30.67     20.81 o 
  -2   8   9       17.50       13.50     19.76 o 
  -1   8   9     1136.39     1095.96     53.99 o 
   0   8   9       29.19       24.59     16.19 o 
   1   8   9      227.98      216.65     26.45 o 
   2   8   9     1740.31     1745.20     68.44 o 
   3   8   9      214.85      210.35     38.25 o 
   4   8   9     3240.29     3035.87    105.10 o 
   5   8   9        0.17       14.36     25.32 o 
  -6   9   9       36.14        8.41     33.39 o 
  -5   9   9        5.19      -28.38     28.38 o 
  -4   9   9      369.51      385.76     57.31 o 
  -3   9   9        1.18       39.67     19.42 o 
  -2   9   9     2049.99     1974.42     79.04 o 
  -1   9   9      236.70      258.64     31.76 o 
   0   9   9      365.51      384.15     26.53 o 
   1   9   9      476.12      512.02     56.18 o 
   2   9   9       16.26       36.61     25.95 o 
   3   9   9       39.86       31.97     31.56 o 
   4   9   9      610.24      635.88     43.79 o 
   5   9   9      104.06      108.76     29.33 o 
  -6  10   9      279.78      161.78     40.10 o 
  -5  10   9      822.27      804.88     59.80 o 
  -4  10   9       75.51       76.09     22.95 o 
  -3  10   9      254.18      238.10     44.98 o 
  -2  10   9        1.73       23.86     14.59 o 
  -1  10   9      544.38      626.97     43.86 o 
   0  10   9       62.83       46.84     17.91 o 
   1  10   9     2040.71     1997.87     74.60 o 
   2  10   9       10.37      -10.75     20.94 o 
   3  10   9      403.74      429.97     36.79 o 
   4  10   9      137.25      137.12     28.93 o 
   5  10   9      263.42      221.77     33.03 o 
  -6  11   9        2.17        5.18     32.97 o 
  -5  11   9        5.20       14.06     32.27 o 
  -4  11   9       47.05       67.68     24.41 o 
  -3  11   9        2.27       13.99     19.69 o 
  -2  11   9     1747.14     1654.92     72.67 o 
  -1  11   9       53.12       12.47     24.84 o 
   0  11   9      129.78      124.61     21.06 o 
   1  11   9      396.39      413.82     34.44 o 
   2  11   9        2.47        1.33     20.85 o 
   3  11   9      252.22      237.92     31.54 o 
   4  11   9      106.66      164.02     29.94 o 
  -5  12   9       97.57       66.67     44.17 o 
  -4  12   9        6.02       -8.02     21.88 o 
  -3  12   9       82.61       42.32     21.60 o 
  -2  12   9       54.99       37.26     22.84 o 
  -1  12   9      752.70      676.09     47.12 o 
   0  12   9        5.70       -2.98     17.52 o 
   1  12   9      101.31      126.87     34.70 o 
   2  12   9     1024.26      925.96     50.29 o 
   3  12   9        5.10      -28.68     43.02 o 
   4  12   9     2242.13     2237.09     87.85 o 
  -5  13   9      146.31      155.89     40.26 o 
  -4  13   9      113.09      104.41     33.00 o 
  -3  13   9       75.77       53.28     36.65 o 
  -2  13   9       63.91       11.45     17.86 o 
  -1  13   9      112.03      159.84     32.45 o 
   0  13   9        6.01      -11.31     25.30 o 
   1  13   9      776.93      701.51     44.17 o 
   2  13   9       37.57        4.84     23.61 o 
   3  13   9      207.17      184.38     31.70 o 
  -4  14   9      108.30       65.07     27.26 o 
  -3  14   9      499.95      449.66     43.38 o 
  -2  14   9      491.58      480.11     44.80 o 
  -1  14   9      119.54      115.78     32.13 o 
   0  14   9       61.80       86.21     31.09 o 
   1  14   9      385.93      378.15     39.16 o 
   2  14   9      186.65      176.79     30.84 o 
   3  14   9      333.38      280.43     34.51 o 
  -4  15   9      348.41      331.42     36.50 o 
  -3  15   9       17.77       33.19     22.36 o 
  -1  15   9       33.09       14.56     29.56 o 
   0  15   9      644.02      682.75     51.19 o 
   1  15   9        7.38       17.34     26.24 o 
   2  15   9       49.51       69.46     33.15 o 
  -3  16   9       30.97       29.02     22.03 o 
  -2  16   9       92.30      130.70     51.46 o 
  -1  16   9       40.33       30.69     30.59 o 
   0  16   9       48.58       18.35     31.35 o 
   1  16   9       16.75       25.85     26.01 o 
  -6   0  10      401.20      333.57     66.99 o 
  -4   0  10      663.19      595.61     73.16 o 
  -2   0  10     1289.94     1450.35     63.24 o 
   0   0  10      324.27      417.97     47.95 o 
   2   0  10       28.81       72.22     35.34 o 
   4   0  10     2028.97     2372.49    129.17 o 
  -7   1  10       37.52       22.42     39.97 o 
  -6   1  10      144.97       99.38     39.01 o 
  -5   1  10        3.04      -29.51     29.51 o 
  -4   1  10      387.80      403.31     49.45 o 
  -3   1  10      989.27     1025.33     61.98 o 
  -2   1  10      844.04     1071.11     58.18 o 
  -1   1  10      322.69      303.97     29.16 o 
   0   1  10     2014.57     2434.84    128.49 o 
   1   1  10       17.51       45.27     41.13 o 
   2   1  10      567.46      574.93     40.91 o 
   3   1  10     1542.00     1704.77     72.54 o 
   4   1  10       74.28       66.28     29.55 o 
   5   1  10      115.79      105.74     30.41 o 
  -7   2  10      147.59       64.33     42.02 o 
  -6   2  10        3.05      -24.36     34.18 o 
  -5   2  10      323.16      252.95     61.84 o 
  -4   2  10       70.25       39.09     32.56 o 
  -3   2  10     1300.31     1556.92     76.15 o 
  -2   2  10        1.74       37.42     23.51 o 
  -1   2  10      288.78      345.32     30.60 o 
   0   2  10        0.32       45.74     34.01 o 
   1   2  10      488.78      539.33     38.78 o 
   2   2  10       86.93      107.18     26.79 o 
   3   2  10     2784.66     2962.78    104.44 o 
   4   2  10      164.40      127.35     30.82 o 
   5   2  10      582.27      480.05     42.07 o 
  -6   3  10      203.48      211.06     44.05 o 
  -5   3  10       30.86       15.37     58.11 o 
  -4   3  10      142.02      176.75     37.25 o 
  -3   3  10      915.85      857.39     82.94 o 
  -2   3  10     1162.92     1292.77     59.31 o 
  -1   3  10      236.42      219.76     22.96 o 
   0   3  10     2433.03     2632.44     90.33 o 
   1   3  10        3.45       22.74     21.65 o 
   2   3  10      779.55      873.78     49.43 o 
   3   3  10      256.83      337.34     35.75 o 
   4   3  10       18.78       21.69     26.80 o 
   5   3  10        5.38       14.59     26.28 o 
  -6   4  10      264.47      250.09     45.85 o 
  -5   4  10      286.42      275.51     44.30 o 
  -4   4  10      347.63      279.80     46.32 o 
  -3   4  10     1162.84     1253.15     99.41 o 
  -2   4  10      262.22      301.00     34.12 o 
  -1   4  10      858.00      935.51     51.75 o 
   0   4  10       32.49       20.41     21.51 o 
   1   4  10      145.35      170.65     26.72 o 
   2   4  10       23.34       33.39     23.84 o 
   3   4  10      994.54      997.11     54.41 o 
   4   4  10     1952.43     2135.52    106.57 o 
   5   4  10      270.31      284.08     36.99 o 
  -6   5  10       35.96       58.38     36.06 o 
  -5   5  10        6.13       44.92     33.25 o 
  -4   5  10        0.27       29.34     31.15 o 
  -3   5  10      541.82      644.07     76.94 o 
  -2   5  10      538.47      553.85     41.42 o 
  -1   5  10      440.96      453.94     29.05 o 
   0   5  10       27.08       25.01     20.27 o 
   1   5  10      751.40      764.03     44.36 o 
   2   5  10       25.46       30.23     23.11 o 
   3   5  10      800.70      778.38     48.28 o 
   4   5  10        2.90       38.84     26.73 o 
   5   5  10       73.29       85.68     38.86 o 
  -6   6  10      315.64      362.20     60.51 o 
  -5   6  10      217.07      251.34     64.54 o 
  -4   6  10       72.31       29.22     31.62 o 
  -3   6  10     1024.74     1158.66     58.64 o 
  -2   6  10      129.57      190.41     51.12 o 
  -1   6  10       10.60       40.78     23.92 o 
   0   6  10       64.94       93.39     23.61 o 
   1   6  10      833.85      927.40     48.18 o 
   2   6  10      197.99      254.76     31.71 o 
   3   6  10     2024.79     2181.45     84.24 o 
   4   6  10     1517.68     1631.19     87.19 o 
  -6   7  10       46.97       41.42     35.69 o 
  -5   7  10        8.55       25.77     35.25 o 
  -4   7  10        5.84       20.95     49.96 o 
  -3   7  10       56.96       24.14     32.62 o 
  -2   7  10     1992.64     2092.48     83.35 o 
  -1   7  10       79.93      121.17     27.47 o 
   0   7  10      939.32     1032.68     49.78 o 
   1   7  10      130.99      169.47     47.69 o 
   2   7  10      578.07      567.87     40.97 o 
   3   7  10       15.58       57.66     26.96 o 
   4   7  10      181.66      227.86     36.54 o 
  -6   8  10       10.02      -29.21     59.44 o 
  -5   8  10      638.55      738.89     59.74 o 
  -4   8  10      190.74      231.58     41.19 o 
  -3   8  10     1950.15     1967.79     81.47 o 
  -2   8  10      192.09      220.06     62.57 o 
  -1   8  10      383.59      383.83     36.90 o 
   0   8  10        4.00       -0.60     20.35 o 
   1   8  10      581.62      700.88     42.98 o 
   2   8  10        5.79       -9.12     35.90 o 
   3   8  10     1454.77     1494.09    116.39 o 
   4   8  10      341.11      369.59     38.33 o 
  -5   9  10       13.67        8.64     45.42 o 
  -4   9  10        3.77      -13.47     31.23 o 
  -3   9  10      267.40      297.99     47.60 o 
  -2   9  10       12.10       17.71     25.74 o 
  -1   9  10      535.01      543.11     42.56 o 
   0   9  10     1511.76     1517.98     62.48 o 
   1   9  10      670.04      660.29    101.51 o 
   2   9  10        5.52        4.15     24.42 o 
   3   9  10      572.90      647.48     66.65 o 
   4   9  10       10.05        4.34     25.83 o 
  -5  10  10       48.07       28.63     36.17 o 
  -4  10  10       12.73        9.74     31.82 o 
  -3  10  10        0.38        5.57     16.53 o 
  -2  10  10       28.19       24.22     26.46 o 
  -1  10  10       17.99       76.32     30.11 o 
   0  10  10        0.75       -6.09     33.54 o 
   1  10  10      116.10      144.02     53.69 o 
   2  10  10       30.24        9.06     24.51 o 
   3  10  10       32.00       78.14     26.43 o 
  -4  11  10       48.13       89.83     35.61 o 
  -3  11  10      333.08      382.19     41.12 o 
  -2  11  10      491.12      492.86     43.74 o 
  -1  11  10        5.00      -25.12     25.12 o 
   0  11  10      253.35      332.20     50.95 o 
   1  11  10      487.21      462.15     37.92 o 
   2  11  10      680.06      684.98     45.91 o 
   3  11  10      104.95       89.92     27.66 o 
  -4  12  10      107.89      106.06     27.15 o 
  -3  12  10     1426.48     1342.78    111.68 o 
  -2  12  10      347.70      351.51     40.10 o 
  -1  12  10      304.48      297.60     39.12 o 
   0  12  10       29.23      -35.25     35.25 o 
   1  12  10      465.79      476.23     39.63 o 
   2  12  10       51.37       18.93     26.08 o 
  -3  13  10       32.02       24.92     19.46 o 
  -2  13  10       23.48       16.32     29.53 o 
  -1  13  10        1.66       34.87     29.71 o 
   0  13  10     1552.89     1487.14     96.84 o 
   1  13  10        4.19       12.58     25.92 o 
  -2  14  10       60.55       65.81     32.33 o 
  -1  14  10        6.14       35.17     31.28 o 
   0  14  10        2.28       41.17     39.37 o 
  -5   0  11       10.83       33.62     52.15 o 
  -3   0  11     1180.62     1467.84    106.27 o 
  -1   0  11     3040.80     3879.44    174.81 o 
   1   0  11      813.17      860.99     70.85 o 
   3   0  11     1574.62     1767.53    110.82 o 
  -5   1  11       50.67      -33.67     35.00 o 
  -4   1  11        5.14      -24.31     32.88 o 
  -3   1  11       25.33       58.84     44.09 o 
  -1   1  11      345.62      523.73     86.55 o 
   0   1  11      248.41      257.51     32.02 o 
   1   1  11        1.22        2.18     24.01 o 
   2   1  11     2211.15     2486.34     93.86 o 
   3   1  11      259.45      325.74     38.14 o 
  -5   2  11        0.82      -33.08     33.08 o 
  -4   2  11     1654.03     1766.69     88.52 o 
  -3   2  11        9.49      -17.41     43.66 o 
  -2   2  11      128.16      121.03     47.09 o 
  -1   2  11       32.59       73.23     24.25 o 
   0   2  11        4.38       59.86     25.11 o 
   1   2  11       25.84       66.20     26.78 o 
   2   2  11        1.60       21.51     26.84 o 
   3   2  11       26.80       36.02     28.52 o 
  -5   3  11      186.99      251.89     47.66 o 
  -4   3  11       42.31       59.12     42.33 o 
  -3   3  11       32.71       88.09     46.75 o 
  -2   3  11      244.43      268.02     35.03 o 
  -1   3  11      389.43      361.19     49.41 o 
   0   3  11      157.09      198.99     47.90 o 
   1   3  11        1.95       32.48     25.90 o 
   2   3  11      281.33      285.78     35.90 o 
   3   3  11      803.45      929.23     55.86 o 
  -5   4  11       15.41       -6.27     36.43 o 
  -4   4  11      249.63      177.29    108.12 o 
  -3   4  11     1247.55     1341.07    108.93 o 
  -2   4  11      335.56      322.90     36.67 o 
  -1   4  11      540.33      544.66     55.75 o 
   0   4  11       98.57      102.10     27.29 o 
   1   4  11      442.32      565.40     58.63 o 
   2   4  11       17.40        9.56     26.90 o 
   3   4  11     1499.22     1724.33     76.38 o 
  -5   5  11       11.79       58.51     37.80 o 
  -4   5  11      111.90      139.45     36.10 o 
  -3   5  11       49.20       30.05     55.02 o 
  -2   5  11       15.55       14.83     24.75 o 
  -1   5  11        0.47       -9.78     30.45 o 
   0   5  11     1594.31     1908.83     75.18 o 
   1   5  11       24.07       29.49     24.29 o 
   2   5  11     2659.01     2737.78     99.65 o 
   3   5  11        1.07       13.31     38.43 o 
  -5   6  11        4.36      -18.35     43.44 o 
  -4   6  11      454.14      648.88     87.06 o 
  -3   6  11      313.68      361.19     67.50 o 
  -2   6  11      152.90      230.70     34.16 o 
  -1   6  11      316.05      361.62     50.18 o 
   0   6  11        2.34        8.21     22.59 o 
   1   6  11      212.75      188.31     30.83 o 
   2   6  11       52.08       84.51     29.07 o 
   3   6  11      683.65      713.46     50.17 o 
  -4   7  11        1.65       18.21     35.85 o 
  -3   7  11      163.82       66.81     85.52 o 
  -2   7  11      201.93      195.21     34.39 o 
  -1   7  11      144.44      159.11     42.11 o 
   0   7  11       42.87       48.66     23.98 o 
   1   7  11        4.21       26.85     24.73 o 
   2   7  11       29.54       47.40     28.22 o 
  -4   8  11     1081.37     1331.80    115.37 o 
  -3   8  11      230.70       89.66    149.67 o 
  -2   8  11       87.34      110.68     30.65 o 
  -1   8  11       30.95       18.53     35.51 o 
   0   8  11       77.43      135.78     44.09 o 
   1   8  11      310.31      314.20     34.79 o 
   2   8  11      160.19      152.30     31.78 o 
  -3   9  11       47.92       57.96     30.62 o 
  -2   9  11      110.77      118.62     31.34 o 
  -1   9  11      336.35      371.66     51.38 o 
   0   9  11      866.35      864.77     72.22 o 
   1   9  11       50.47        9.00     34.61 o 
  -3  10  11      351.23      346.67     40.82 o 
  -2  10  11      179.75      193.09     35.71 o 
  -1  10  11      779.22      900.28     71.79 o 
   0  10  11       88.21        6.43     39.20 o 
   1  10  11      288.46      370.07     43.44 o 
  -1  11  11        7.61       41.34     39.37 o 
   0   0  12       23.92       53.35     37.48 o 
  -1   1  12      189.44      147.27     42.37 o 
   0   1  12       27.24       31.05     27.20 o 
   1   1  12      698.35      735.75     50.21 o 
  -1   2  12      419.63      575.11     60.38 o 
   0   2  12       25.41       23.70     27.01 o 
   1   2  12      969.51     1273.39     90.53 o 
  -3   3  12       10.57      128.23     58.41 o 
  -1   3  12      395.91      460.95     56.44 o 
   0   3  12      114.19      132.49     30.14 o 
   1   3  12       91.80      154.71     35.12 o 
  -1   4  12       90.72      100.96     42.46 o 
   0   4  12        7.89       36.19     26.07 o 
  -1   5  12      273.68      318.65     51.29 o 
   0   5  12        1.28        7.29     38.08 o 
                                                 
